# Supplementary material for: Extremely low daylight sea-crossing flights of a nocturnal migrant
Source: PNAS Nexus. 2023 Jul 8;2(7):pgad225. doi: 10.1093/pnasnexus/pgad225 (PMC10355279; doi:10.1093/pnasnexus/pgad225)
Supplement: pgad225_Supplementary_Data [file pgad225_supplementary_data.zip]

Archive with 9 entries (9 files):
- PNASNEXUS-PNASNEXUS-2023-00095R-s06.csv
- PNASNEXUS-PNASNEXUS-2023-00095R-s07.csv
- PNASNEXUS-PNASNEXUS-2023-00095R-s08.mpg
- PNASNEXUS-PNASNEXUS-2023-00095R-s09.pdf
- PNASNEXUS-PNASNEXUS-2023-00095R-s01.csv
- PNASNEXUS-PNASNEXUS-2023-00095R-s02.csv
- PNASNEXUS-PNASNEXUS-2023-00095R-s03.csv
- PNASNEXUS-PNASNEXUS-2023-00095R-s04.csv
- PNASNEXUS-PNASNEXUS-2023-00095R-s05.csv
