# Supplementary material for: Extremely low daylight sea-crossing flights of a nocturnal migrant
Source: PNAS Nexus. 2023 Jul 8;2(7):pgad225. doi: 10.1093/pnasnexus/pgad225 (PMC10355279; doi:10.1093/pnasnexus/pgad225)
Supplement: pgad225_Supplementary_Data [file pgad225_supplementary_data.zip › PNASNEXUS-PNASNEXUS-2023-00095R-s07.csv]

Acc0	Acc1	Acc2	Acc3	Acc4	Acc5	Check	Timestamp	Tag Id	Bird Id	Temp �C	P (mbar)
12	0	0	0	0	0	12	2019-09-02 12:00	X1F5	4688322	38.2	1010.2
12	0	0	0	0	0	12	2019-09-02 13:00	X1F5	4688322	38.3	1009.2
12	0	0	0	0	0	12	2019-09-02 14:00	X1F5	4688322	37.9	1008.3
12	0	0	0	0	0	12	2019-09-02 15:00	X1F5	4688322	37.9	1008.9
12	0	0	0	0	0	12	2019-09-02 16:00	X1F5	4688322	37.7	1008.9
12	0	0	0	0	0	12	2019-09-02 17:00	X1F5	4688322	37.9	1009.7
12	0	0	0	0	0	12	2019-09-02 18:00	X1F5	4688322	38.3	1011.9
6	0	1	1	1	3	12	2019-09-02 19:00	X1F5	4688322	26	966.9
0	0	0	0	0	12	12	2019-09-02 20:00	X1F5	4688322	22.8	952.9
0	0	0	0	0	12	12	2019-09-02 21:00	X1F5	4688322	23	952
0	0	0	0	0	12	12	2019-09-02 22:00	X1F5	4688322	24.9	960.7
0	0	0	0	0	12	12	2019-09-02 23:00	X1F5	4688322	26.8	969.8
0	0	0	0	0	12	12	2019-09-03 00:00	X1F5	4688322	26.9	972
0	0	1	0	0	11	12	2019-09-03 01:00	X1F5	4688322	24.4	963.4
0	0	1	0	0	11	12	2019-09-03 02:00	X1F5	4688322	25.1	968.1
3	1	0	1	0	7	12	2019-09-03 03:00	X1F5	4688322	35.2	1007.9
11	0	0	0	1	0	12	2019-09-03 04:00	X1F5	4688322	36.9	1012.3
12	0	0	0	0	0	12	2019-09-03 05:00	X1F5	4688322	37.2	1011.7
12	0	0	0	0	0	12	2019-09-03 06:00	X1F5	4688322	38.1	1014.2
12	0	0	0	0	0	12	2019-09-03 07:00	X1F5	4688322	38.2	1013.5
12	0	0	0	0	0	12	2019-09-03 08:00	X1F5	4688322	38.4	1013.1
12	0	0	0	0	0	12	2019-09-03 09:00	X1F5	4688322	38.2	1010.5
12	0	0	0	0	0	12	2019-09-03 10:00	X1F5	4688322	37.7	1007.4
12	0	0	0	0	0	12	2019-09-03 11:00	X1F5	4688322	38.2	1008.1
12	0	0	0	0	0	12	2019-09-17 12:00	X1F5	4688322	38.5	952.5
12	0	0	0	0	0	12	2019-09-17 13:00	X1F5	4688322	39.6	957.3
12	0	0	0	0	0	12	2019-09-17 14:00	X1F5	4688322	42.1	965.7
12	0	0	0	0	0	12	2019-09-17 15:00	X1F5	4688322	37.7	950.7
12	0	0	0	0	0	12	2019-09-17 16:00	X1F5	4688322	37.3	951.2
10	0	0	0	0	2	12	2019-09-17 17:00	X1F5	4688322	28.1	921
0	0	0	2	1	9	12	2019-09-17 18:00	X1F5	4688322	27.8	919
0	0	2	2	1	7	12	2019-09-17 19:00	X1F5	4688322	29	929
0	0	0	0	3	9	12	2019-09-17 20:00	X1F5	4688322	28.6	930.5
0	0	0	0	2	10	12	2019-09-17 21:00	X1F5	4688322	28.9	935.5
0	0	0	0	0	12	12	2019-09-17 22:00	X1F5	4688322	27.6	934.2
0	0	0	0	1	11	12	2019-09-17 23:00	X1F5	4688322	28.4	934.7
0	0	0	0	0	12	12	2019-09-18 00:00	X1F5	4688322	27.4	926.1
0	0	0	0	0	12	12	2019-09-18 01:00	X1F5	4688322	26.6	915.4
0	0	0	0	0	12	12	2019-09-18 02:00	X1F5	4688322	25.6	902.3
0	0	0	0	0	12	12	2019-09-18 03:00	X1F5	4688322	27.6	907.9
0	0	0	6	4	2	12	2019-09-18 04:00	X1F5	4688322	29.7	932.2
0	0	0	4	3	5	12	2019-09-18 05:00	X1F5	4688322	31.1	949.5
0	0	1	4	5	2	12	2019-09-18 06:00	X1F5	4688322	33.4	967.4
0	0	1	2	4	5	12	2019-09-18 07:00	X1F5	4688322	34.5	977.6
0	0	0	1	6	5	12	2019-09-18 08:00	X1F5	4688322	36	988.2
0	0	0	4	6	2	12	2019-09-18 09:00	X1F5	4688322	36.9	995.3
0	0	1	4	5	2	12	2019-09-18 10:00	X1F5	4688322	36.5	996
0	0	0	5	4	3	12	2019-09-18 11:00	X1F5	4688322	35.9	996.1
0	0	2	2	3	5	12	2019-09-18 12:00	X1F5	4688322	35.2	995.7
0	0	1	1	4	6	12	2019-09-18 13:00	X1F5	4688322	34.5	995.3
0	0	0	1	4	7	12	2019-09-18 14:00	X1F5	4688322	33	992.3
0	0	1	0	5	6	12	2019-09-18 15:00	X1F5	4688322	32.2	992.6
0	0	1	1	5	5	12	2019-09-18 16:00	X1F5	4688322	31.4	992.2
0	0	0	0	1	11	12	2019-09-18 17:00	X1F5	4688322	28.8	980.8
0	0	0	0	1	11	12	2019-09-18 18:00	X1F5	4688322	26.6	971.6
0	0	0	0	1	11	12	2019-09-18 19:00	X1F5	4688322	27.3	973.9
0	0	0	0	0	12	12	2019-09-18 20:00	X1F5	4688322	26.9	968.3
0	0	0	0	4	8	12	2019-09-18 21:00	X1F5	4688322	26.7	967.5
4	1	0	0	0	7	12	2019-09-18 22:00	X1F5	4688322	28.7	976.1
4	0	1	0	1	6	12	2019-09-18 23:00	X1F5	4688322	27.6	968.5
8	0	2	1	0	1	12	2019-09-19 00:00	X1F5	4688322	34.1	991.6
12	0	0	0	0	0	12	2019-09-19 01:00	X1F5	4688322	32.7	982.1
12	0	0	0	0	0	12	2019-09-19 02:00	X1F5	4688322	34.3	986.6
9	2	0	1	0	0	12	2019-09-19 03:00	X1F5	4688322	29.5	965.8
12	0	0	0	0	0	12	2019-09-19 04:00	X1F5	4688322	37.9	995.9
12	0	0	0	0	0	12	2019-09-19 05:00	X1F5	4688322	38.3	992.2
12	0	0	0	0	0	12	2019-09-19 06:00	X1F5	4688322	39.1	991.5
12	0	0	0	0	0	12	2019-09-19 07:00	X1F5	4688322	40.4	991.5
12	0	0	0	0	0	12	2019-09-19 08:00	X1F5	4688322	42.1	993
12	0	0	0	0	0	12	2019-09-19 09:00	X1F5	4688322	44.7	997.6
11	1	0	0	0	0	12	2019-09-19 10:00	X1F5	4688322	44.5	990.2
12	0	0	0	0	0	12	2019-09-19 11:00	X1F5	4688322	45	986.6
11	1	0	0	0	0	12	2020-04-17 12:00	X1F5	4688322	37.7	951.6
12	0	0	0	0	0	12	2020-04-17 13:00	X1F5	4688322	39.2	959.1
12	0	0	0	0	0	12	2020-04-17 14:00	X1F5	4688322	42.8	965.7
12	0	0	0	0	0	12	2020-04-17 15:00	X1F5	4688322	39.1	952
12	0	0	0	0	0	12	2020-04-17 16:00	X1F5	4688322	35.7	942.4
12	0	0	0	0	0	12	2020-04-17 17:00	X1F5	4688322	35	943.5
6	1	1	1	1	2	12	2020-04-17 18:00	X1F5	4688322	26	916
0	0	0	0	0	12	12	2020-04-17 19:00	X1F5	4688322	20.2	877.1
0	1	0	1	0	10	12	2020-04-17 20:00	X1F5	4688322	20.8	866.1
0	0	1	0	0	11	12	2020-04-17 21:00	X1F5	4688322	22.1	873.4
0	0	0	0	0	12	12	2020-04-17 22:00	X1F5	4688322	21.8	876.2
0	0	0	0	0	12	12	2020-04-17 23:00	X1F5	4688322	21.9	879.5
0	0	0	0	0	12	12	2020-04-18 00:00	X1F5	4688322	21.7	880.8
0	0	0	0	0	12	12	2020-04-18 01:00	X1F5	4688322	20.4	875.6
0	0	0	0	0	12	12	2020-04-18 02:00	X1F5	4688322	20.6	873.7
0	0	0	0	0	12	12	2020-04-18 03:00	X1F5	4688322	20.6	876.5
0	1	3	1	3	4	12	2020-04-18 04:00	X1F5	4688322	24.1	899.9
0	0	2	4	6	0	12	2020-04-18 05:00	X1F5	4688322	24.9	920.5
0	3	1	5	2	1	12	2020-04-18 06:00	X1F5	4688322	25.6	936.8
0	0	3	4	3	2	12	2020-04-18 07:00	X1F5	4688322	26.6	951.4
0	0	3	3	2	4	12	2020-04-18 08:00	X1F5	4688322	28.7	967.7
0	1	2	6	2	1	12	2020-04-18 09:00	X1F5	4688322	30.1	979.9
0	0	1	4	7	0	12	2020-04-18 10:00	X1F5	4688322	32.6	993.8
8	1	1	0	1	1	12	2020-04-18 11:00	X1F5	4688322	36.8	1009.8
12	0	0	0	0	0	12	2020-05-25 12:00	X1F5	4688322	36.4	1009.2
12	0	0	0	0	0	12	2020-05-25 13:00	X1F5	4688322	35.8	1005.8
12	0	0	0	0	0	12	2020-05-25 14:00	X1F5	4688322	39.2	1015.8
12	0	0	0	0	0	12	2020-05-25 15:00	X1F5	4688322	36.1	1003.2
12	0	0	0	0	0	12	2020-05-25 16:00	X1F5	4688322	33.9	999.5
12	0	0	0	0	0	12	2020-05-25 17:00	X1F5	4688322	35.4	1007.1
12	0	0	0	0	0	12	2020-05-25 18:00	X1F5	4688322	35.5	1007.7
12	0	0	0	0	0	12	2020-05-25 19:00	X1F5	4688322	36.4	1011.9
5	0	1	1	2	3	12	2020-05-25 20:00	X1F5	4688322	22.4	963.2
0	0	0	0	0	12	12	2020-05-25 21:00	X1F5	4688322	19.3	947.9
0	0	0	0	0	12	12	2020-05-25 22:00	X1F5	4688322	18.2	942.5
0	0	0	0	0	12	12	2020-05-25 23:00	X1F5	4688322	18.3	944.5
0	0	0	0	0	12	12	2020-05-26 00:00	X1F5	4688322	17.3	937.3
0	0	0	0	1	11	12	2020-05-26 01:00	X1F5	4688322	15.2	921
0	1	1	1	4	5	12	2020-05-26 02:00	X1F5	4688322	21.8	948.8
0	1	3	4	3	1	12	2020-05-26 03:00	X1F5	4688322	20.4	949.7
1	1	1	1	7	1	12	2020-05-26 04:00	X1F5	4688322	21.9	960.5
0	1	3	2	5	1	12	2020-05-26 05:00	X1F5	4688322	21.2	961.5
0	1	2	2	3	4	12	2020-05-26 06:00	X1F5	4688322	23.2	973.9
1	0	2	2	6	1	12	2020-05-26 07:00	X1F5	4688322	24.6	983.6
8	1	0	1	1	1	12	2020-05-26 08:00	X1F5	4688322	36.2	1031.3
12	0	0	0	0	0	12	2020-05-26 09:00	X1F5	4688322	36.1	1029.6
12	0	0	0	0	0	12	2020-05-26 10:00	X1F5	4688322	35.8	1029.1
12	0	0	0	0	0	12	2020-05-26 11:00	X1F5	4688322	35.1	1027.6
12	0	0	0	0	0	12	2018-08-12 12:00	XF64	4688322	37.5	1005.7
12	0	0	0	0	0	12	2018-08-12 13:00	XF64	4688322	38.6	1006.3
12	0	0	0	0	0	12	2018-08-12 14:00	XF64	4688322	36.6	1006.3
12	0	0	0	0	0	12	2018-08-12 15:00	XF64	4688322	36.1	1004.6
12	0	0	0	0	0	12	2018-08-12 16:00	XF64	4688322	36.1	1005.3
12	0	0	0	0	0	12	2018-08-12 17:00	XF64	4688322	36.1	1005.8
12	0	0	0	0	0	12	2018-08-12 18:00	XF64	4688322	35.2	1006.5
12	0	0	0	0	0	12	2018-08-12 19:00	XF64	4688322	35.7	1007.7
8	0	1	0	0	3	12	2018-08-12 20:00	XF64	4688322	23.5	973.9
0	0	0	0	1	11	12	2018-08-12 21:00	XF64	4688322	20.8	906.5
0	0	0	0	0	12	12	2018-08-12 22:00	XF64	4688322	19.6	891.5
0	0	0	0	0	12	12	2018-08-12 23:00	XF64	4688322	22.7	965.4
0	0	0	0	0	12	12	2018-08-13 00:00	XF64	4688322	24.2	1001.7
0	0	0	2	1	9	12	2018-08-13 01:00	XF64	4688322	22.3	967.3
0	1	0	1	0	10	12	2018-08-13 02:00	XF64	4688322	20.4	952.8
0	0	0	1	5	6	12	2018-08-13 03:00	XF64	4688322	21.5	976.2
5	0	3	1	2	1	12	2018-08-13 04:00	XF64	4688322	35.7	1012
12	0	0	0	0	0	12	2018-08-13 05:00	XF64	4688322	35.9	1010.6
12	0	0	0	0	0	12	2018-08-13 06:00	XF64	4688322	36.3	1011.2
12	0	0	0	0	0	12	2018-08-13 07:00	XF64	4688322	36.4	1009.8
12	0	0	0	0	0	12	2018-08-13 08:00	XF64	4688322	36.5	1011.1
12	0	0	0	0	0	12	2018-08-13 09:00	XF64	4688322	35.7	1010.3
12	0	0	0	0	0	12	2018-08-13 10:00	XF64	4688322	36.1	1010.3
12	0	0	0	0	0	12	2018-08-13 11:00	XF64	4688322	36.2	1010.4
12	0	0	0	0	0	12	2018-09-20 12:00	XF64	4688322	37.9	992
12	0	0	0	0	0	12	2018-09-20 13:00	XF64	4688322	37.3	991.7
12	0	0	0	0	0	12	2018-09-20 14:00	XF64	4688322	37.7	991.8
12	0	0	0	0	0	12	2018-09-20 15:00	XF64	4688322	37.5	991.7
12	0	0	0	0	0	12	2018-09-20 16:00	XF64	4688322	37.7	992.6
6	0	0	2	1	3	12	2018-09-20 17:00	XF64	4688322	28.5	964.9
0	0	0	1	0	11	12	2018-09-20 18:00	XF64	4688322	28.4	979.5
0	0	0	0	0	12	12	2018-09-20 19:00	XF64	4688322	28.4	981
0	0	0	1	0	11	12	2018-09-20 20:00	XF64	4688322	28.1	977.8
0	0	0	0	0	12	12	2018-09-20 21:00	XF64	4688322	27.4	986.7
0	0	0	0	0	12	12	2018-09-20 22:00	XF64	4688322	29.1	961.7
0	0	0	0	0	12	12	2018-09-20 23:00	XF64	4688322	28.9	955.7
0	0	0	0	0	12	12	2018-09-21 00:00	XF64	4688322	27.9	954.6
0	0	0	0	0	12	12	2018-09-21 01:00	XF64	4688322	26.2	937.4
0	0	0	0	0	12	12	2018-09-21 02:00	XF64	4688322	25.6	918.9
0	0	0	1	0	11	12	2018-09-21 03:00	XF64	4688322	29.1	973
0	0	0	2	5	5	12	2018-09-21 04:00	XF64	4688322	29.8	1010.1
0	0	2	2	6	2	12	2018-09-21 05:00	XF64	4688322	31.6	1013.9
0	0	0	1	6	5	12	2018-09-21 06:00	XF64	4688322	31.4	1008.8
0	0	2	2	4	4	12	2018-09-21 07:00	XF64	4688322	32.3	1005.8
0	0	3	1	3	5	12	2018-09-21 08:00	XF64	4688322	35.6	1014
0	0	0	3	8	1	12	2018-09-21 09:00	XF64	4688322	35.4	1012.3
0	0	0	3	2	7	12	2018-09-21 10:00	XF64	4688322	36.7	1013.7
0	0	0	0	5	7	12	2018-09-21 11:00	XF64	4688322	36.3	1013.1
0	0	0	1	3	8	12	2018-09-21 12:00	XF64	4688322	34	1014.1
0	0	1	1	5	5	12	2018-09-21 13:00	XF64	4688322	33.6	1012.4
0	0	0	3	5	4	12	2018-09-21 14:00	XF64	4688322	31.9	1011.2
0	0	1	3	4	4	12	2018-09-21 15:00	XF64	4688322	30	1011.1
0	0	0	1	3	8	12	2018-09-21 16:00	XF64	4688322	28.9	1011.6
0	0	0	1	3	8	12	2018-09-21 17:00	XF64	4688322	26	969.9
0	1	0	0	3	8	12	2018-09-21 18:00	XF64	4688322	27.6	1000.9
0	0	0	0	0	12	12	2018-09-21 19:00	XF64	4688322	24.6	961.1
1	0	0	0	1	10	12	2018-09-21 20:00	XF64	4688322	24.5	975.1
2	1	0	1	0	8	12	2018-09-21 21:00	XF64	4688322	32.2	977.4
0	0	0	0	2	10	12	2018-09-21 22:00	XF64	4688322	22.7	900.6
1	0	0	0	0	11	12	2018-09-21 23:00	XF64	4688322	25.8	936.4
11	0	0	0	0	1	12	2018-09-22 00:00	XF64	4688322	31.4	966
12	0	0	0	0	0	12	2018-09-22 01:00	XF64	4688322	29.4	965.4
12	0	0	0	0	0	12	2018-09-22 02:00	XF64	4688322	31.2	966.9
10	2	0	0	0	0	12	2018-09-22 03:00	XF64	4688322	36.4	969
12	0	0	0	0	0	12	2018-09-22 04:00	XF64	4688322	36.5	966.3
12	0	0	0	0	0	12	2018-09-22 05:00	XF64	4688322	38.3	966.1
12	0	0	0	0	0	12	2018-09-22 06:00	XF64	4688322	38.5	965.7
12	0	0	0	0	0	12	2018-09-22 07:00	XF64	4688322	40	965.5
12	0	0	0	0	0	12	2018-09-22 08:00	XF64	4688322	38.7	965.6
12	0	0	0	0	0	12	2018-09-22 09:00	XF64	4688322	38.5	965.1
12	0	0	0	0	0	12	2018-09-22 10:00	XF64	4688322	40.2	966.4
12	0	0	0	0	0	12	2018-09-22 11:00	XF64	4688322	42.8	966.1
12	0	0	0	0	0	12	2019-04-22 12:00	XF64	4688322	40	946.8
12	0	0	0	0	0	12	2019-04-22 13:00	XF64	4688322	38.6	945.9
12	0	0	0	0	0	12	2019-04-22 14:00	XF64	4688322	41.9	945.3
12	0	0	0	0	0	12	2019-04-22 15:00	XF64	4688322	40.7	944.8
12	0	0	0	0	0	12	2019-04-22 16:00	XF64	4688322	39	944.7
12	0	0	0	0	0	12	2019-04-22 17:00	XF64	4688322	37.2	945
6	0	1	0	2	3	12	2019-04-22 18:00	XF64	4688322	28.2	887.4
0	0	0	0	0	12	12	2019-04-22 19:00	XF64	4688322	19.6	794.7
0	0	0	0	1	11	12	2019-04-22 20:00	XF64	4688322	22.5	819.9
0	0	0	0	0	12	12	2019-04-22 21:00	XF64	4688322	25	866.7
0	0	0	0	0	12	12	2019-04-22 22:00	XF64	4688322	25.6	886
0	0	0	0	0	12	12	2019-04-22 23:00	XF64	4688322	27.7	912.5
0	0	0	0	0	12	12	2019-04-23 00:00	XF64	4688322	30.2	952.2
0	0	0	0	0	12	12	2019-04-23 01:00	XF64	4688322	24.4	869.9
0	0	0	0	0	12	12	2019-04-23 02:00	XF64	4688322	10.7	691.2
0	0	0	0	0	12	12	2019-04-23 03:00	XF64	4688322	3.3	622.3
0	0	2	0	3	7	12	2019-04-23 04:00	XF64	4688322	23.7	951.3
0	3	0	2	5	2	12	2019-04-23 05:00	XF64	4688322	22.6	940.6
0	0	0	3	6	3	12	2019-04-23 06:00	XF64	4688322	22.2	938.7
0	3	1	2	4	2	12	2019-04-23 07:00	XF64	4688322	22.5	937.7
1	1	4	1	3	2	12	2019-04-23 08:00	XF64	4688322	21.7	980.4
0	0	0	4	6	2	12	2019-04-23 09:00	XF64	4688322	22.7	1011.3
0	0	2	3	4	3	12	2019-04-23 10:00	XF64	4688322	24.6	1012.1
0	0	0	3	6	3	12	2019-04-23 11:00	XF64	4688322	25.7	1011.1
0	0	0	5	3	4	12	2019-04-23 12:00	XF64	4688322	26.6	1013.1
0	0	0	2	5	5	12	2019-04-23 13:00	XF64	4688322	23.4	1012.5
0	0	0	3	6	3	12	2019-04-23 14:00	XF64	4688322	24.7	1012.5
0	0	0	0	6	6	12	2019-04-23 15:00	XF64	4688322	22.8	1011.9
0	1	0	0	6	5	12	2019-04-23 16:00	XF64	4688322	22.5	1011.6
0	0	0	3	1	8	12	2019-04-23 17:00	XF64	4688322	21.9	1012.7
0	2	0	0	7	3	12	2019-04-23 18:00	XF64	4688322	28.3	1015.5
3	2	0	0	1	6	12	2019-04-23 19:00	XF64	4688322	12	816.9
0	0	0	0	2	10	12	2019-04-23 20:00	XF64	4688322	12.8	824.4
2	0	1	4	2	3	12	2019-04-23 21:00	XF64	4688322	31.5	935.5
12	0	0	0	0	0	12	2019-04-23 22:00	XF64	4688322	30.9	936.1
12	0	0	0	0	0	12	2019-04-23 23:00	XF64	4688322	28.2	935.2
12	0	0	0	0	0	12	2019-04-24 00:00	XF64	4688322	32	940.4
11	0	0	0	0	1	12	2019-04-24 01:00	XF64	4688322	33.5	965.6
11	1	0	0	0	0	12	2019-04-24 02:00	XF64	4688322	35	963.9
9	2	0	0	1	0	12	2019-04-24 03:00	XF64	4688322	26.5	967.4
11	0	1	0	0	0	12	2019-04-24 04:00	XF64	4688322	33.1	967.1
12	0	0	0	0	0	12	2019-04-24 05:00	XF64	4688322	33.1	967.4
12	0	0	0	0	0	12	2019-04-24 06:00	XF64	4688322	34	967.6
12	0	0	0	0	0	12	2019-04-24 07:00	XF64	4688322	39.7	968.1
12	0	0	0	0	0	12	2019-04-24 08:00	XF64	4688322	36.9	967.5
12	0	0	0	0	0	12	2019-04-24 09:00	XF64	4688322	38.9	968.7
12	0	0	0	0	0	12	2019-04-24 10:00	XF64	4688322	42.3	967.1
12	0	0	0	0	0	12	2019-04-24 11:00	XF64	4688322	39.4	965.9
12	0	0	0	0	0	12	2019-05-10 12:00	XF64	4688322	39.9	1003.9
12	0	0	0	0	0	12	2019-05-10 13:00	XF64	4688322	39.3	1004.4
12	0	0	0	0	0	12	2019-05-10 14:00	XF64	4688322	35.5	1004.4
12	0	0	0	0	0	12	2019-05-10 15:00	XF64	4688322	36	1004.5
12	0	0	0	0	0	12	2019-05-10 16:00	XF64	4688322	34.8	1004.6
12	0	0	0	0	0	12	2019-05-10 17:00	XF64	4688322	34.1	1005.2
12	0	0	0	0	0	12	2019-05-10 18:00	XF64	4688322	34.1	1005.3
10	1	0	0	1	0	12	2019-05-10 19:00	XF64	4688322	31.1	1006.2
0	0	0	1	2	9	12	2019-05-10 20:00	XF64	4688322	17.7	988
0	0	0	0	1	11	12	2019-05-10 21:00	XF64	4688322	16.5	979.7
0	0	0	0	0	12	12	2019-05-10 22:00	XF64	4688322	15.7	980.3
0	0	0	0	0	12	12	2019-05-10 23:00	XF64	4688322	14.4	968.4
0	0	0	0	0	12	12	2019-05-11 00:00	XF64	4688322	14	942
0	0	0	0	0	12	12	2019-05-11 01:00	XF64	4688322	13.6	964.5
0	0	0	0	2	10	12	2019-05-11 02:00	XF64	4688322	15.4	1006.9
0	0	0	3	4	5	12	2019-05-11 03:00	XF64	4688322	15.4	1003.6
1	0	1	3	1	6	12	2019-05-11 04:00	XF64	4688322	15.2	1003.9
0	0	1	1	4	6	12	2019-05-11 05:00	XF64	4688322	16	1004.9
0	1	1	3	1	6	12	2019-05-11 06:00	XF64	4688322	17	1003
0	0	1	3	5	3	12	2019-05-11 07:00	XF64	4688322	17.7	982.4
0	0	1	2	3	6	12	2019-05-11 08:00	XF64	4688322	17.5	1004.4
0	0	0	3	6	3	12	2019-05-11 09:00	XF64	4688322	15.8	997.8
0	0	1	1	2	6	10	2019-05-11 10:00	XF64	4688322	16	1003.4
0	0	2	0	2	7	11	2019-05-11 11:00	XF64	4688322	15.3	998.7
1	0	0	0	0	11	12	2019-05-11 12:00	XF64	4688322	21.4	944.1
0	0	0	1	1	10	12	2019-05-11 13:00	XF64	4688322	19.8	931
0	1	3	0	2	6	12	2019-05-11 14:00	XF64	4688322	15.8	988
6	0	0	2	1	3	12	2019-05-11 15:00	XF64	4688322	29.9	1009
12	0	0	0	0	0	12	2019-05-11 16:00	XF64	4688322	31.2	1009.9
12	0	0	0	0	0	12	2019-05-11 17:00	XF64	4688322	31.5	1009.9
12	0	0	0	0	0	12	2019-05-11 18:00	XF64	4688322	31.4	1010.2
10	0	1	1	0	0	12	2019-05-11 19:00	XF64	4688322	13.1	1012.1
6	2	2	1	1	0	12	2019-05-11 20:00	XF64	4688322	32.2	1013.3
11	0	0	1	0	0	12	2019-05-11 21:00	XF64	4688322	29.4	1013.2
12	0	0	0	0	0	12	2019-05-11 22:00	XF64	4688322	28.3	1013.5
12	0	0	0	0	0	12	2019-05-11 23:00	XF64	4688322	27.9	1014.1
12	0	0	0	0	0	12	2019-05-12 00:00	XF64	4688322	27.6	1014.5
12	0	0	0	0	0	12	2019-05-12 01:00	XF64	4688322	30.3	1015.5
11	0	1	0	0	0	12	2019-05-12 02:00	XF64	4688322	26.4	1015.4
12	0	0	0	0	0	12	2019-05-12 03:00	XF64	4688322	24.6	1016
12	0	0	0	0	0	12	2019-05-12 04:00	XF64	4688322	25.4	1016.7
12	0	0	0	0	0	12	2019-05-12 05:00	XF64	4688322	29.9	1018
12	0	0	0	0	0	12	2019-05-12 06:00	XF64	4688322	34.9	1018.7
12	0	0	0	0	0	12	2019-05-12 07:00	XF64	4688322	36.4	1019.1
12	0	0	0	0	0	12	2019-05-12 08:00	XF64	4688322	39.7	1019.9
12	0	0	0	0	0	12	2019-05-12 09:00	XF64	4688322	41.1	1020.7
12	0	0	0	0	0	12	2019-05-12 10:00	XF64	4688322	43.2	1021.2
12	0	0	0	0	0	12	2019-05-12 11:00	XF64	4688322	42.3	1022.1
12	0	0	0	0	0	12	2018-08-20 12:00	XF65	4688323	37.8	1006
12	0	0	0	0	0	12	2018-08-20 13:00	XF65	4688323	38.2	1006.3
12	0	0	0	0	0	12	2018-08-20 14:00	XF65	4688323	36.9	1001.3
12	0	0	0	0	0	12	2018-08-20 15:00	XF65	4688323	35	996
12	0	0	0	0	0	12	2018-08-20 16:00	XF65	4688323	35.6	1000.7
12	0	0	0	0	0	12	2018-08-20 17:00	XF65	4688323	36.1	1003.3
12	0	0	0	0	0	12	2018-08-20 18:00	XF65	4688323	35.3	1001.5
11	1	0	0	0	0	12	2018-08-20 19:00	XF65	4688323	35.5	1003.4
4	2	0	0	1	5	12	2018-08-20 20:00	XF65	4688323	22.9	955.6
0	0	0	1	2	9	12	2018-08-20 21:00	XF65	4688323	26.1	970.1
0	0	0	0	0	12	12	2018-08-20 22:00	XF65	4688323	26.5	976.8
0	0	0	0	0	12	12	2018-08-20 23:00	XF65	4688323	25.3	973.7
0	0	0	0	2	10	12	2018-08-21 00:00	XF65	4688323	21.9	957
0	0	0	0	2	10	12	2018-08-21 01:00	XF65	4688323	25.3	973.5
2	0	0	4	0	6	12	2018-08-21 02:00	XF65	4688323	30.8	991.8
9	1	0	1	1	0	12	2018-08-21 03:00	XF65	4688323	37.1	1016.7
12	0	0	0	0	0	12	2018-08-21 04:00	XF65	4688323	35.8	1009.1
12	0	0	0	0	0	12	2018-08-21 05:00	XF65	4688323	35.3	1006.3
12	0	0	0	0	0	12	2018-08-21 06:00	XF65	4688323	34.8	1005.1
12	0	0	0	0	0	12	2018-08-21 07:00	XF65	4688323	34.5	1003.8
12	0	0	0	0	0	12	2018-08-21 08:00	XF65	4688323	34.9	1006.3
12	0	0	0	0	0	12	2018-08-21 09:00	XF65	4688323	35.6	1009.1
12	0	0	0	0	0	12	2018-08-21 10:00	XF65	4688323	40.2	1025.4
12	0	0	0	0	0	12	2018-08-21 11:00	XF65	4688323	35.5	1006.6
12	0	0	0	0	0	12	2018-09-08 12:00	XF65	4688323	39	919.9
12	0	0	0	0	0	12	2018-09-08 13:00	XF65	4688323	38.4	920.3
12	0	0	0	0	0	12	2018-09-08 14:00	XF65	4688323	36.8	917.2
12	0	0	0	0	0	12	2018-09-08 15:00	XF65	4688323	35.7	916.2
12	0	0	0	0	0	12	2018-09-08 16:00	XF65	4688323	36.2	919.6
9	1	0	0	1	1	12	2018-09-08 17:00	XF65	4688323	37.1	919.7
0	0	0	0	2	10	12	2018-09-08 18:00	XF65	4688323	22.4	855.1
0	0	0	0	0	12	12	2018-09-08 19:00	XF65	4688323	25.1	861.7
0	0	1	0	1	10	12	2018-09-08 20:00	XF65	4688323	28.2	885.2
0	0	0	0	0	12	12	2018-09-08 21:00	XF65	4688323	26.5	886.7
0	0	0	0	0	12	12	2018-09-08 22:00	XF65	4688323	25.5	882.8
0	0	0	0	0	12	12	2018-09-08 23:00	XF65	4688323	22.4	866.9
0	0	0	0	1	11	12	2018-09-09 00:00	XF65	4688323	23.4	861.9
0	0	0	0	0	12	12	2018-09-09 01:00	XF65	4688323	20.5	842.7
0	0	0	0	0	12	12	2018-09-09 02:00	XF65	4688323	18.6	815.1
0	0	0	2	2	8	12	2018-09-09 03:00	XF65	4688323	31.8	852.2
0	1	0	4	6	1	12	2018-09-09 04:00	XF65	4688323	32.2	901
0	0	0	4	5	3	12	2018-09-09 05:00	XF65	4688323	32.9	932.3
0	0	0	0	11	1	12	2018-09-09 06:00	XF65	4688323	34.2	956.5
0	0	0	6	2	4	12	2018-09-09 07:00	XF65	4688323	35.6	974.2
0	0	1	1	4	6	12	2018-09-09 08:00	XF65	4688323	37.6	988.6
0	0	0	3	5	4	12	2018-09-09 09:00	XF65	4688323	39.2	999.1
0	0	0	0	4	8	12	2018-09-09 10:00	XF65	4688323	39.8	1003.6
0	0	2	2	1	7	12	2018-09-09 11:00	XF65	4688323	39.3	1003.3
0	0	0	2	4	6	12	2018-09-09 12:00	XF65	4688323	38.8	1003.5
0	0	0	0	4	8	12	2018-09-09 13:00	XF65	4688323	37.3	1000.3
0	0	1	4	2	5	12	2018-09-09 14:00	XF65	4688323	35.4	996.3
0	0	0	1	5	6	12	2018-09-09 15:00	XF65	4688323	33.8	994.9
0	0	0	3	5	4	12	2018-09-09 16:00	XF65	4688323	32.2	992.9
0	0	2	2	0	8	12	2018-09-09 17:00	XF65	4688323	28.7	979.8
0	0	1	0	3	8	12	2018-09-09 18:00	XF65	4688323	28.4	980
0	0	0	1	3	8	12	2018-09-09 19:00	XF65	4688323	29.4	983.2
0	0	0	0	3	9	12	2018-09-09 20:00	XF65	4688323	26.7	963.6
0	0	0	1	1	10	12	2018-09-09 21:00	XF65	4688323	25.6	955.5
0	0	0	1	3	8	12	2018-09-09 22:00	XF65	4688323	26.4	950.4
0	0	0	1	3	8	12	2018-09-09 23:00	XF65	4688323	26.5	943.9
0	0	0	0	2	10	12	2018-09-10 00:00	XF65	4688323	26.6	939.3
0	0	0	2	3	7	12	2018-09-10 01:00	XF65	4688323	27.9	948.2
0	0	0	1	3	8	12	2018-09-10 02:00	XF65	4688323	29	958
5	3	0	0	1	3	12	2018-09-10 03:00	XF65	4688323	32	972.8
11	1	0	0	0	0	12	2018-09-10 04:00	XF65	4688323	36	988.2
12	0	0	0	0	0	12	2018-09-10 05:00	XF65	4688323	37.9	994.9
12	0	0	0	0	0	12	2018-09-10 06:00	XF65	4688323	39	997.2
12	0	0	0	0	0	12	2018-09-10 07:00	XF65	4688323	37.3	987.5
12	0	0	0	0	0	12	2018-09-10 08:00	XF65	4688323	36.9	987.3
12	0	0	0	0	0	12	2018-09-10 09:00	XF65	4688323	37.3	989.7
12	0	0	0	0	0	12	2018-09-10 10:00	XF65	4688323	41.2	1001.9
12	0	0	0	0	0	12	2018-09-10 11:00	XF65	4688323	40.3	992.9
12	0	0	0	0	0	12	2019-04-24 12:00	XF65	4688323	42.3	936.5
12	0	0	0	0	0	12	2019-04-24 13:00	XF65	4688323	40.9	936.1
12	0	0	0	0	0	12	2019-04-24 14:00	XF65	4688323	40.2	935.4
12	0	0	0	0	0	12	2019-04-24 15:00	XF65	4688323	40.1	935.3
12	0	0	0	0	0	12	2019-04-24 16:00	XF65	4688323	39.1	935.7
12	0	0	0	0	0	12	2019-04-24 17:00	XF65	4688323	38.5	935.4
11	0	0	0	1	0	12	2019-04-24 18:00	XF65	4688323	34.1	934.5
3	2	0	0	1	6	12	2019-04-24 19:00	XF65	4688323	31.1	841.5
0	0	0	0	0	12	12	2019-04-24 20:00	XF65	4688323	23.8	717.9
0	0	0	0	0	12	12	2019-04-24 21:00	XF65	4688323	19.5	625.7
0	0	0	0	0	12	12	2019-04-24 22:00	XF65	4688323	15.6	595.9
0	0	0	0	1	11	12	2019-04-24 23:00	XF65	4688323	20.6	691.3
0	0	0	0	2	10	12	2019-04-25 00:00	XF65	4688323	28.3	842.2
0	0	0	0	0	12	12	2019-04-25 01:00	XF65	4688323	23.1	739
0	0	0	0	0	12	12	2019-04-25 02:00	XF65	4688323	25.8	819.3
0	0	0	0	0	12	12	2019-04-25 03:00	XF65	4688323	28.6	920.5
0	0	1	4	1	6	12	2019-04-25 04:00	XF65	4688323	27.8	1014.1
0	2	1	2	4	3	12	2019-04-25 05:00	XF65	4688323	27.8	1015.3
0	0	0	3	5	4	12	2019-04-25 06:00	XF65	4688323	28.6	1016
0	0	0	1	7	4	12	2019-04-25 07:00	XF65	4688323	29.8	1017.4
0	0	2	2	3	5	12	2019-04-25 08:00	XF65	4688323	30.7	1017.9
0	0	0	1	3	8	12	2019-04-25 09:00	XF65	4688323	30.9	1019.2
0	0	0	0	1	11	12	2019-04-25 10:00	XF65	4688323	30.2	1019.3
0	0	0	2	3	7	12	2019-04-25 11:00	XF65	4688323	28.9	1018.1
0	0	1	0	4	7	12	2019-04-25 12:00	XF65	4688323	34.5	1019.3
0	0	0	3	4	5	12	2019-04-25 13:00	XF65	4688323	33.8	1017.9
0	0	0	2	4	6	12	2019-04-25 14:00	XF65	4688323	30.6	1017.1
0	0	0	4	4	4	12	2019-04-25 15:00	XF65	4688323	29.5	1016.5
0	0	2	1	4	5	12	2019-04-25 16:00	XF65	4688323	28.3	1017.2
0	0	1	0	2	9	12	2019-04-25 17:00	XF65	4688323	26.4	1016.9
0	0	0	1	3	8	12	2019-04-25 18:00	XF65	4688323	25.6	1017.4
0	0	0	1	3	8	12	2019-04-25 19:00	XF65	4688323	26	1007.5
0	0	0	0	0	12	12	2019-04-25 20:00	XF65	4688323	24.8	847.3
0	0	0	0	0	12	12	2019-04-25 21:00	XF65	4688323	19.2	726.3
0	0	0	0	0	12	12	2019-04-25 22:00	XF65	4688323	19.1	713.3
1	0	1	1	2	7	12	2019-04-25 23:00	XF65	4688323	32.3	1001
12	0	0	0	0	0	12	2019-04-26 00:00	XF65	4688323	34.1	987.2
10	0	0	0	1	1	12	2019-04-26 01:00	XF65	4688323	34.8	997.7
11	1	0	0	0	0	12	2019-04-26 02:00	XF65	4688323	33.6	995.2
11	1	0	0	0	0	12	2019-04-26 03:00	XF65	4688323	34.5	996.8
12	0	0	0	0	0	12	2019-04-26 04:00	XF65	4688323	34.6	988.7
12	0	0	0	0	0	12	2019-04-26 05:00	XF65	4688323	34.8	989.2
12	0	0	0	0	0	12	2019-04-26 06:00	XF65	4688323	36.1	992.6
12	0	0	0	0	0	12	2019-04-26 07:00	XF65	4688323	39.1	988.7
12	0	0	0	0	0	12	2019-04-26 08:00	XF65	4688323	37.2	987.9
12	0	0	0	0	0	12	2019-04-26 09:00	XF65	4688323	37.1	988.5
12	0	0	0	0	0	12	2019-04-26 10:00	XF65	4688323	37	988.9
12	0	0	0	0	0	12	2019-04-26 11:00	XF65	4688323	38.5	987.3
12	0	0	0	0	0	12	2019-05-25 12:00	XF65	4688323	33.6	1007.4
12	0	0	0	0	0	12	2019-05-25 13:00	XF65	4688323	34.4	1007.4
12	0	0	0	0	0	12	2019-05-25 14:00	XF65	4688323	34.2	1007.6
12	0	0	0	0	0	12	2019-05-25 15:00	XF65	4688323	34.6	1007.9
12	0	0	0	0	0	12	2019-05-25 16:00	XF65	4688323	34.6	1007.5
12	0	0	0	0	0	12	2019-05-25 17:00	XF65	4688323	34.1	1007.4
12	0	0	0	0	0	12	2019-05-25 18:00	XF65	4688323	33.6	1007.3
12	0	0	0	0	0	12	2019-05-25 19:00	XF65	4688323	33.3	1007.1
8	2	0	0	1	1	12	2019-05-25 20:00	XF65	4688323	32.8	1005.2
8	2	2	0	0	0	12	2019-05-25 21:00	XF65	4688323	30.4	1000.7
7	3	0	0	0	2	12	2019-05-25 22:00	XF65	4688323	23.4	1006.2
0	0	2	0	1	9	12	2019-05-25 23:00	XF65	4688323	21.5	989.3
0	0	0	1	4	7	12	2019-05-26 00:00	XF65	4688323	22.1	994.7
0	1	0	2	3	6	12	2019-05-26 01:00	XF65	4688323	32.5	1004.3
8	2	1	0	1	0	12	2019-05-26 02:00	XF65	4688323	33.8	993
12	0	0	0	0	0	12	2019-05-26 03:00	XF65	4688323	34.6	992.7
12	0	0	0	0	0	12	2019-05-26 04:00	XF65	4688323	32.5	991.9
12	0	0	0	0	0	12	2019-05-26 05:00	XF65	4688323	32	990.9
12	0	0	0	0	0	12	2019-05-26 06:00	XF65	4688323	31.6	990.4
12	0	0	0	0	0	12	2019-05-26 07:00	XF65	4688323	31.7	989.2
12	0	0	0	0	0	12	2019-05-26 08:00	XF65	4688323	32.3	989.7
12	0	0	0	0	0	12	2019-05-26 09:00	XF65	4688323	31.4	989
12	0	0	0	0	0	12	2019-05-26 10:00	XF65	4688323	27.2	986.7
12	0	0	0	0	0	12	2019-05-26 11:00	XF65	4688323	29	985.5
12	0	0	0	0	0	12	2019-08-29 12:00	X1F3	4688353	39.4	1010.2
12	0	0	0	0	0	12	2019-08-29 13:00	X1F3	4688353	37.8	1010.2
12	0	0	0	0	0	12	2019-08-29 14:00	X1F3	4688353	37.8	1010.5
12	0	0	0	0	0	12	2019-08-29 15:00	X1F3	4688353	37.7	1010.7
12	0	0	0	0	0	12	2019-08-29 16:00	X1F3	4688353	38	1010.6
12	0	0	0	0	0	12	2019-08-29 17:00	X1F3	4688353	37.4	1011.2
12	0	0	0	0	0	12	2019-08-29 18:00	X1F3	4688353	37.5	1011.8
8	1	1	1	1	0	12	2019-08-29 19:00	X1F3	4688353	33.3	1013.3
1	0	0	1	0	10	12	2019-08-29 20:00	X1F3	4688353	26.6	889.4
0	0	0	0	0	12	12	2019-08-29 21:00	X1F3	4688353	24.5	883
0	0	0	0	0	12	12	2019-08-29 22:00	X1F3	4688353	25.5	933.3
0	0	0	0	1	11	12	2019-08-29 23:00	X1F3	4688353	28.3	980.5
0	0	0	0	0	12	12	2019-08-30 00:00	X1F3	4688353	28.1	977.1
0	0	0	0	0	12	12	2019-08-30 01:00	X1F3	4688353	27.8	967.8
0	0	0	0	0	12	12	2019-08-30 02:00	X1F3	4688353	27.6	967.7
6	1	0	1	0	4	12	2019-08-30 03:00	X1F3	4688353	37.5	1004.7
12	0	0	0	0	0	12	2019-08-30 04:00	X1F3	4688353	37.3	1005
12	0	0	0	0	0	12	2019-08-30 05:00	X1F3	4688353	36.8	1005.5
12	0	0	0	0	0	12	2019-08-30 06:00	X1F3	4688353	37.4	1005.5
12	0	0	0	0	0	12	2019-08-30 07:00	X1F3	4688353	36	1005.9
12	0	0	0	0	0	12	2019-08-30 08:00	X1F3	4688353	38.5	1006.1
12	0	0	0	0	0	12	2019-08-30 09:00	X1F3	4688353	36.9	1006.6
12	0	0	0	0	0	12	2019-08-30 10:00	X1F3	4688353	36	1006.8
12	0	0	0	0	0	12	2019-08-30 11:00	X1F3	4688353	40.4	1007
12	0	0	0	0	0	12	2019-09-15 12:00	X1F3	4688353	42.1	1012.1
12	0	0	0	0	0	12	2019-09-15 13:00	X1F3	4688353	43.7	1016.9
12	0	0	0	0	0	12	2019-09-15 14:00	X1F3	4688353	42.3	1009.8
12	0	0	0	0	0	12	2019-09-15 15:00	X1F3	4688353	40.3	1004.8
12	0	0	0	0	0	12	2019-09-15 16:00	X1F3	4688353	38.7	1002.8
8	1	0	0	0	3	12	2019-09-15 17:00	X1F3	4688353	33.1	984.5
0	0	0	0	1	11	12	2019-09-15 18:00	X1F3	4688353	23.1	924.8
0	0	0	0	2	10	12	2019-09-15 19:00	X1F3	4688353	30.4	944.7
0	0	0	0	0	12	12	2019-09-15 20:00	X1F3	4688353	30.7	954.1
0	0	0	0	1	11	12	2019-09-15 21:00	X1F3	4688353	31.3	960.7
0	0	0	0	0	12	12	2019-09-15 22:00	X1F3	4688353	30.9	963.2
0	0	0	0	0	12	12	2019-09-15 23:00	X1F3	4688353	30.5	962.5
0	0	0	0	0	12	12	2019-09-16 00:00	X1F3	4688353	29.8	963.4
0	0	0	0	0	12	12	2019-09-16 01:00	X1F3	4688353	30.3	969.2
0	0	0	1	0	11	12	2019-09-16 02:00	X1F3	4688353	29.1	963.8
1	0	1	2	1	7	12	2019-09-16 03:00	X1F3	4688353	34.6	986
10	1	1	0	0	0	12	2019-09-16 04:00	X1F3	4688353	38.7	994
12	0	0	0	0	0	12	2019-09-16 05:00	X1F3	4688353	40.4	991.6
12	0	0	0	0	0	12	2019-09-16 06:00	X1F3	4688353	40.7	986.2
12	0	0	0	0	0	12	2019-09-16 07:00	X1F3	4688353	42	985.9
12	0	0	0	0	0	12	2019-09-16 08:00	X1F3	4688353	42.6	985.3
12	0	0	0	0	0	12	2019-09-16 09:00	X1F3	4688353	43.8	983.9
12	0	0	0	0	0	12	2019-09-16 10:00	X1F3	4688353	44.4	981.4
12	0	0	0	0	0	12	2019-09-16 11:00	X1F3	4688353	44	977.5
12	0	0	0	0	0	12	2020-04-18 12:00	X1F3	4688353	39.7	923.1
12	0	0	0	0	0	12	2020-04-18 13:00	X1F3	4688353	39.9	922.5
12	0	0	0	0	0	12	2020-04-18 14:00	X1F3	4688353	40	921.6
12	0	0	0	0	0	12	2020-04-18 15:00	X1F3	4688353	40.1	920.9
12	0	0	0	0	0	12	2020-04-18 16:00	X1F3	4688353	39.6	920.7
12	0	0	0	0	0	12	2020-04-18 17:00	X1F3	4688353	38.6	920.7
12	0	0	0	0	0	12	2020-04-18 18:00	X1F3	4688353	38.2	921
4	0	0	0	0	8	12	2020-04-18 19:00	X1F3	4688353	26.6	740
0	0	0	0	0	12	12	2020-04-18 20:00	X1F3	4688353	18.5	629.2
0	0	0	0	0	12	12	2020-04-18 21:00	X1F3	4688353	16	614.3
0	0	0	0	0	12	12	2020-04-18 22:00	X1F3	4688353	17.6	606.5
0	0	0	0	1	11	12	2020-04-18 23:00	X1F3	4688353	17.7	609.3
0	0	0	0	0	12	12	2020-04-19 00:00	X1F3	4688353	16.8	590.9
0	0	0	0	1	11	12	2020-04-19 01:00	X1F3	4688353	17.5	624.8
0	0	0	0	1	11	12	2020-04-19 02:00	X1F3	4688353	19.9	713
0	0	0	0	3	9	12	2020-04-19 03:00	X1F3	4688353	21	759
2	0	0	3	4	3	12	2020-04-19 04:00	X1F3	4688353	27.4	990.7
11	0	0	0	0	1	12	2020-04-19 05:00	X1F3	4688353	35.1	991.1
12	0	0	0	0	0	12	2020-04-19 06:00	X1F3	4688353	35.9	991.2
12	0	0	0	0	0	12	2020-04-19 07:00	X1F3	4688353	38.6	990.9
12	0	0	0	0	0	12	2020-04-19 08:00	X1F3	4688353	36.6	990.5
12	0	0	0	0	0	12	2020-04-19 09:00	X1F3	4688353	37.6	989.8
12	0	0	0	0	0	12	2020-04-19 10:00	X1F3	4688353	38.2	988.5
12	0	0	0	0	0	12	2020-04-19 11:00	X1F3	4688353	39.4	987.4
12	0	0	0	0	0	12	2020-05-08 12:00	X1F3	4688353	37.4	1001.8
12	0	0	0	0	0	12	2020-05-08 13:00	X1F3	4688353	38.1	1000.8
12	0	0	0	0	0	12	2020-05-08 14:00	X1F3	4688353	37.6	1000.1
12	0	0	0	0	0	12	2020-05-08 15:00	X1F3	4688353	37.2	999.8
12	0	0	0	0	0	12	2020-05-08 16:00	X1F3	4688353	37.7	999.1
12	0	0	0	0	0	12	2020-05-08 17:00	X1F3	4688353	35.5	999
12	0	0	0	0	0	12	2020-05-08 18:00	X1F3	4688353	35.8	999.1
6	1	0	3	2	0	12	2020-05-08 19:00	X1F3	4688353	26.9	999.6
0	0	0	1	0	11	12	2020-05-08 20:00	X1F3	4688353	24.4	921
0	0	0	0	0	12	12	2020-05-08 21:00	X1F3	4688353	23.1	902.4
0	0	1	1	3	7	12	2020-05-08 22:00	X1F3	4688353	25.9	957.1
0	0	0	0	1	11	12	2020-05-08 23:00	X1F3	4688353	25.1	953.9
0	0	0	0	0	12	12	2020-05-09 00:00	X1F3	4688353	23.7	946.9
0	0	0	0	2	10	12	2020-05-09 01:00	X1F3	4688353	20.8	975.1
1	1	0	0	0	10	12	2020-05-09 02:00	X1F3	4688353	21.8	865.7
8	2	2	0	0	0	12	2020-05-09 03:00	X1F3	4688353	34.6	931
12	0	0	0	0	0	12	2020-05-09 04:00	X1F3	4688353	32	931
12	0	0	0	0	0	12	2020-05-09 05:00	X1F3	4688353	32.1	931
12	0	0	0	0	0	12	2020-05-09 06:00	X1F3	4688353	32.5	931
12	0	0	0	0	0	12	2020-05-09 07:00	X1F3	4688353	31.2	930.8
11	0	0	0	0	0	11	2020-05-09 08:00	X1F3	4688353	43.8	930.9
12	0	0	0	0	0	12	2020-05-09 09:00	X1F3	4688353	35.4	930.6
12	0	0	0	0	0	12	2020-05-09 10:00	X1F3	4688353	38.1	930.3
12	0	0	0	0	0	12	2020-05-09 11:00	X1F3	4688353	39.4	930.1
12	0	0	0	0	0	12	2018-08-20 12:00	XF72	4688353	41.8	1026.5
12	0	0	0	0	0	12	2018-08-20 13:00	XF72	4688353	36.4	1000.8
12	0	0	0	0	0	12	2018-08-20 14:00	XF72	4688353	36.3	1001.1
12	0	0	0	0	0	12	2018-08-20 15:00	XF72	4688353	35.8	998.9
12	0	0	0	0	0	12	2018-08-20 16:00	XF72	4688353	35.1	997.2
12	0	0	0	0	0	12	2018-08-20 17:00	XF72	4688353	35	997.9
12	0	0	0	0	0	12	2018-08-20 18:00	XF72	4688353	34.7	998
10	1	0	0	1	0	12	2018-08-20 19:00	XF72	4688353	35.3	1001.7
4	2	1	2	0	3	12	2018-08-20 20:00	XF72	4688353	29.1	977.4
0	0	0	1	2	9	12	2018-08-20 21:00	XF72	4688353	28	970.9
0	0	0	0	0	12	12	2018-08-20 22:00	XF72	4688353	27.7	967
0	0	0	0	0	12	12	2018-08-20 23:00	XF72	4688353	29.3	975.2
0	0	0	0	0	12	12	2018-08-21 00:00	XF72	4688353	29.5	978.9
0	0	0	0	0	12	12	2018-08-21 01:00	XF72	4688353	29.4	981.5
0	0	0	0	1	11	12	2018-08-21 02:00	XF72	4688353	26.8	968.5
6	1	2	1	1	1	12	2018-08-21 03:00	XF72	4688353	37	1010
12	0	0	0	0	0	12	2018-08-21 04:00	XF72	4688353	34.6	997.9
12	0	0	0	0	0	12	2018-08-21 05:00	XF72	4688353	35.8	1001.9
11	0	0	0	0	0	11	2018-08-21 06:00	XF72	4688353	36	999
12	0	0	0	0	0	12	2018-08-21 07:00	XF72	4688353	36.9	1002
12	0	0	0	0	0	12	2018-08-21 08:00	XF72	4688353	37.4	1003.2
12	0	0	0	0	0	12	2018-08-21 09:00	XF72	4688353	36.5	999.4
12	0	0	0	0	0	12	2018-08-21 10:00	XF72	4688353	34.5	992
12	0	0	0	0	0	12	2018-08-21 11:00	XF72	4688353	34.5	993.2
12	0	0	0	0	0	12	2018-09-21 12:00	XF72	4688353	42.9	1006.2
12	0	0	0	0	0	12	2018-09-21 13:00	XF72	4688353	37.2	984.7
12	0	0	0	0	0	12	2018-09-21 14:00	XF72	4688353	37.1	987.1
12	0	0	0	0	0	12	2018-09-21 15:00	XF72	4688353	36.5	986.2
12	0	0	0	0	0	12	2018-09-21 16:00	XF72	4688353	34.4	980.2
6	0	0	1	2	3	12	2018-09-21 17:00	XF72	4688353	33.2	977.1
0	0	2	1	2	7	12	2018-09-21 18:00	XF72	4688353	30.3	968.5
0	0	0	0	0	12	12	2018-09-21 19:00	XF72	4688353	26.7	945.5
0	0	0	0	0	12	12	2018-09-21 20:00	XF72	4688353	28.6	946.1
0	0	0	0	0	12	12	2018-09-21 21:00	XF72	4688353	25.5	917.9
0	0	0	0	0	12	12	2018-09-21 22:00	XF72	4688353	24.7	898.4
0	0	0	0	0	12	12	2018-09-21 23:00	XF72	4688353	23.8	880.9
0	0	0	0	0	12	12	2018-09-22 00:00	XF72	4688353	24.1	869.5
0	0	0	0	0	12	12	2018-09-22 01:00	XF72	4688353	23.9	858
0	0	0	0	0	12	12	2018-09-22 02:00	XF72	4688353	25	852.5
0	0	0	0	1	11	12	2018-09-22 03:00	XF72	4688353	27.3	859
10	0	0	0	1	1	12	2018-09-22 04:00	XF72	4688353	35.7	910.7
12	0	0	0	0	0	12	2018-09-22 05:00	XF72	4688353	35.8	928.1
12	0	0	0	0	0	12	2018-09-22 06:00	XF72	4688353	41.9	964
12	0	0	0	0	0	12	2018-09-22 07:00	XF72	4688353	39.3	963.5
12	0	0	0	0	0	12	2018-09-22 08:00	XF72	4688353	38.6	968.1
12	0	0	0	0	0	12	2018-09-22 09:00	XF72	4688353	43.1	991.4
12	0	0	0	0	0	12	2018-09-22 10:00	XF72	4688353	43.5	995.5
11	1	0	0	0	0	12	2018-09-22 11:00	XF72	4688353	41.3	989.7
11	0	0	0	0	0	11	2019-04-26 12:00	XF72	4688353	39.4	940.5
12	0	0	0	0	0	12	2019-04-26 13:00	XF72	4688353	36.6	940
12	0	0	0	0	0	12	2019-04-26 14:00	XF72	4688353	34.9	939.9
12	0	0	0	0	0	12	2019-04-26 15:00	XF72	4688353	34.9	939.7
12	0	0	0	0	0	12	2019-04-26 16:00	XF72	4688353	34.7	939.6
12	0	0	0	0	0	12	2019-04-26 17:00	XF72	4688353	34.8	939.7
12	0	0	0	0	0	12	2019-04-26 18:00	XF72	4688353	32.7	936.8
4	3	1	1	0	3	12	2019-04-26 19:00	XF72	4688353	26.1	877.8
0	0	0	0	0	12	12	2019-04-26 20:00	XF72	4688353	20.7	682
0	0	0	2	0	10	12	2019-04-26 21:00	XF72	4688353	20.5	662.5
0	0	0	1	2	9	12	2019-04-26 22:00	XF72	4688353	20.3	744.4
0	0	0	0	0	12	12	2019-04-26 23:00	XF72	4688353	20.5	724.5
0	0	0	0	0	12	12	2019-04-27 00:00	XF72	4688353	20.8	693.5
0	0	0	0	0	12	12	2019-04-27 01:00	XF72	4688353	22.1	705.6
1	1	2	1	3	4	12	2019-04-27 02:00	XF72	4688353	30.7	983.7
5	1	2	1	2	1	12	2019-04-27 03:00	XF72	4688353	29	992.9
11	0	1	0	0	0	12	2019-04-27 04:00	XF72	4688353	34	995.5
12	0	0	0	0	0	12	2019-04-27 05:00	XF72	4688353	33.7	996
12	0	0	0	0	0	12	2019-04-27 06:00	XF72	4688353	35.2	996.1
12	0	0	0	0	0	12	2019-04-27 07:00	XF72	4688353	36.3	996.2
12	0	0	0	0	0	12	2019-04-27 08:00	XF72	4688353	36.9	996.7
12	0	0	0	0	0	12	2019-04-27 09:00	XF72	4688353	37.4	996.4
12	0	0	0	0	0	12	2019-04-27 10:00	XF72	4688353	39	996.1
12	0	0	0	0	0	12	2019-04-27 11:00	XF72	4688353	34.1	996.6
12	0	0	0	0	0	12	2019-05-17 12:00	XF72	4688353	35.1	995.7
12	0	0	0	0	0	12	2019-05-17 13:00	XF72	4688353	34.9	995.6
12	0	0	0	0	0	12	2019-05-17 14:00	XF72	4688353	35.8	995.4
12	0	0	0	0	0	12	2019-05-17 15:00	XF72	4688353	36.5	995.6
12	0	0	0	0	0	12	2019-05-17 16:00	XF72	4688353	36	995.3
12	0	0	0	0	0	12	2019-05-17 17:00	XF72	4688353	34.9	995.6
12	0	0	0	0	0	12	2019-05-17 18:00	XF72	4688353	34.6	995.9
11	0	0	1	0	0	12	2019-05-17 19:00	XF72	4688353	34.1	995.9
6	2	1	1	1	1	12	2019-05-17 20:00	XF72	4688353	32.3	987.2
0	0	0	0	0	12	12	2019-05-17 21:00	XF72	4688353	28.2	976.4
0	0	0	0	1	11	12	2019-05-17 22:00	XF72	4688353	27.8	973.6
1	0	0	0	0	11	12	2019-05-17 23:00	XF72	4688353	25.7	982
0	0	0	0	0	12	12	2019-05-18 00:00	XF72	4688353	24.7	1012.1
0	0	0	0	0	12	12	2019-05-18 01:00	XF72	4688353	25.2	1012
4	0	1	2	0	5	12	2019-05-18 02:00	XF72	4688353	35.9	1012.1
12	0	0	0	0	0	12	2019-05-18 03:00	XF72	4688353	35.4	1011.9
12	0	0	0	0	0	12	2019-05-18 04:00	XF72	4688353	34.3	1011.8
12	0	0	0	0	0	12	2019-05-18 05:00	XF72	4688353	34.9	1011.9
12	0	0	0	0	0	12	2019-05-18 06:00	XF72	4688353	35.8	1011.8
12	0	0	0	0	0	12	2019-05-18 07:00	XF72	4688353	37.3	1012.1
12	0	0	0	0	0	12	2019-05-18 08:00	XF72	4688353	35.9	1011.8
12	0	0	0	0	0	12	2019-05-18 09:00	XF72	4688353	37	1011.2
12	0	0	0	0	0	12	2019-05-18 10:00	XF72	4688353	37.1	1010.9
12	0	0	0	0	0	12	2019-05-18 11:00	XF72	4688353	36.3	1010.1
12	0	0	0	0	0	12	2019-08-29 12:00	X20B	4688359	38.7	1014.3
12	0	0	0	0	0	12	2019-08-29 13:00	X20B	4688359	37.8	1010.3
12	0	0	0	0	0	12	2019-08-29 14:00	X20B	4688359	37.8	1010.6
12	0	0	0	0	0	12	2019-08-29 15:00	X20B	4688359	38.2	1012.2
12	0	0	0	0	0	12	2019-08-29 16:00	X20B	4688359	38.2	1011.8
12	0	0	0	0	0	12	2019-08-29 17:00	X20B	4688359	37.6	1009.7
12	0	0	0	0	0	12	2019-08-29 18:00	X20B	4688359	37.3	1008.6
9	0	1	0	0	2	12	2019-08-29 19:00	X20B	4688359	26.6	967.5
0	0	0	0	1	11	12	2019-08-29 20:00	X20B	4688359	28.1	974.7
0	0	0	0	0	12	12	2019-08-29 21:00	X20B	4688359	27.7	975.8
0	0	0	0	0	12	12	2019-08-29 22:00	X20B	4688359	27.5	978.7
0	0	0	0	0	12	12	2019-08-29 23:00	X20B	4688359	27.4	979.8
0	0	0	0	0	12	12	2019-08-30 00:00	X20B	4688359	27.2	980.5
0	0	0	0	0	12	12	2019-08-30 01:00	X20B	4688359	26.9	977.1
0	0	0	0	0	12	12	2019-08-30 02:00	X20B	4688359	26.7	975.6
6	1	0	1	1	3	12	2019-08-30 03:00	X20B	4688359	33.7	1002.4
12	0	0	0	0	0	12	2019-08-30 04:00	X20B	4688359	36.5	1006.9
12	0	0	0	0	0	12	2019-08-30 05:00	X20B	4688359	35.9	1001.5
12	0	0	0	0	0	12	2019-08-30 06:00	X20B	4688359	37.9	1009.2
12	0	0	0	0	0	12	2019-08-30 07:00	X20B	4688359	36.9	1000.5
12	0	0	0	0	0	12	2019-08-30 08:00	X20B	4688359	35.4	995.4
12	0	0	0	0	0	12	2019-08-30 09:00	X20B	4688359	36.4	1000.2
12	0	0	0	0	0	12	2019-08-30 10:00	X20B	4688359	43	1026.5
12	0	0	0	0	0	12	2019-08-30 11:00	X20B	4688359	38.3	1001.1
12	0	0	0	0	0	12	2019-09-22 12:00	X20B	4688359	42.1	988.1
12	0	0	0	0	0	12	2019-09-22 13:00	X20B	4688359	43.9	996
12	0	0	0	0	0	12	2019-09-22 14:00	X20B	4688359	42.4	991.3
12	0	0	0	0	0	12	2019-09-22 15:00	X20B	4688359	40.1	984.4
12	0	0	0	0	0	12	2019-09-22 16:00	X20B	4688359	36.7	975.3
7	1	2	0	0	2	12	2019-09-22 17:00	X20B	4688359	25.6	941.9
0	0	0	0	0	12	12	2019-09-22 18:00	X20B	4688359	22.6	933.6
0	0	0	1	1	10	12	2019-09-22 19:00	X20B	4688359	22.7	929.8
0	0	0	0	0	12	12	2019-09-22 20:00	X20B	4688359	23.4	929.1
0	0	0	0	0	12	12	2019-09-22 21:00	X20B	4688359	23.2	923
0	0	0	0	1	11	12	2019-09-22 22:00	X20B	4688359	23.5	923.5
0	0	0	0	1	11	12	2019-09-22 23:00	X20B	4688359	23.4	922.2
0	0	0	0	0	12	12	2019-09-23 00:00	X20B	4688359	23.1	920
0	0	0	0	2	10	12	2019-09-23 01:00	X20B	4688359	22.4	915.4
0	0	0	0	1	11	12	2019-09-23 02:00	X20B	4688359	22.3	913.4
0	1	0	1	2	8	12	2019-09-23 03:00	X20B	4688359	23.4	928.4
7	0	1	3	1	0	12	2019-09-23 04:00	X20B	4688359	36.5	988.8
12	0	0	0	0	0	12	2019-09-23 05:00	X20B	4688359	40.8	1008.3
12	0	0	0	0	0	12	2019-09-23 06:00	X20B	4688359	39.2	1001.7
12	0	0	0	0	0	12	2019-09-23 07:00	X20B	4688359	39.9	1005.4
12	0	0	0	0	0	12	2019-09-23 08:00	X20B	4688359	41.3	1011.7
12	0	0	0	0	0	12	2019-09-23 09:00	X20B	4688359	42	1013.7
12	0	0	0	0	0	12	2019-09-23 10:00	X20B	4688359	43.5	1016.4
12	0	0	0	0	0	12	2019-09-23 11:00	X20B	4688359	43.3	1012.4
12	0	0	0	0	0	12	2020-05-07 12:00	X20B	4688359	38	867.9
12	0	0	0	0	0	12	2020-05-07 13:00	X20B	4688359	38.4	867.6
12	0	0	0	0	0	12	2020-05-07 14:00	X20B	4688359	38.3	867.1
12	0	0	0	0	0	12	2020-05-07 15:00	X20B	4688359	37	866.8
12	0	0	0	0	0	12	2020-05-07 16:00	X20B	4688359	37	866.9
12	0	0	0	0	0	12	2020-05-07 17:00	X20B	4688359	35.9	866.6
12	0	0	0	0	0	12	2020-05-07 18:00	X20B	4688359	36.2	866.8
11	0	1	0	0	0	12	2020-05-07 19:00	X20B	4688359	33	858.5
0	1	0	0	0	11	12	2020-05-07 20:00	X20B	4688359	25.6	794.2
0	0	0	0	2	10	12	2020-05-07 21:00	X20B	4688359	23.7	783.3
0	0	0	0	0	12	12	2020-05-07 22:00	X20B	4688359	21.8	751
0	0	0	1	1	10	12	2020-05-07 23:00	X20B	4688359	23.6	786.2
0	0	0	0	0	12	12	2020-05-08 00:00	X20B	4688359	21.6	765.4
0	0	0	0	0	12	12	2020-05-08 01:00	X20B	4688359	19.6	753
0	0	0	0	1	11	12	2020-05-08 02:00	X20B	4688359	19.2	791.7
0	0	0	0	0	12	12	2020-05-08 03:00	X20B	4688359	19.2	785.6
1	1	1	1	2	6	12	2020-05-08 04:00	X20B	4688359	23.2	982
0	0	2	4	4	2	12	2020-05-08 05:00	X20B	4688359	24.2	1014.4
0	1	0	2	5	4	12	2020-05-08 06:00	X20B	4688359	24.6	1004.6
0	0	1	1	5	5	12	2020-05-08 07:00	X20B	4688359	23.4	973.9
1	0	3	2	3	3	12	2020-05-08 08:00	X20B	4688359	27.3	1009.9
0	0	2	0	5	5	12	2020-05-08 09:00	X20B	4688359	27.5	999.2
0	0	1	1	5	5	12	2020-05-08 10:00	X20B	4688359	28	994.2
0	0	0	1	2	9	12	2020-05-08 11:00	X20B	4688359	29.8	988.5
1	1	1	2	0	7	12	2020-05-08 12:00	X20B	4688359	30.8	991.2
1	0	1	1	4	5	12	2020-05-08 13:00	X20B	4688359	28.8	1018
0	0	0	1	2	9	12	2020-05-08 14:00	X20B	4688359	26.8	1018.5
0	0	0	2	2	8	12	2020-05-08 15:00	X20B	4688359	26.7	1017.4
0	0	0	1	5	6	12	2020-05-08 16:00	X20B	4688359	25.7	1017.3
0	0	1	0	2	9	12	2020-05-08 17:00	X20B	4688359	24.8	1016.1
0	0	0	0	1	11	12	2020-05-08 18:00	X20B	4688359	23.4	1016.9
0	0	0	0	2	10	12	2020-05-08 19:00	X20B	4688359	22.7	1016.9
0	0	0	0	1	11	12	2020-05-08 20:00	X20B	4688359	18.9	826.1
0	0	0	0	1	11	12	2020-05-08 21:00	X20B	4688359	15.2	749.8
0	0	0	0	2	10	12	2020-05-08 22:00	X20B	4688359	16	767.5
0	0	0	0	1	11	12	2020-05-08 23:00	X20B	4688359	15.6	776.9
0	0	0	0	0	12	12	2020-05-09 00:00	X20B	4688359	15.2	721.3
0	0	0	0	2	10	12	2020-05-09 01:00	X20B	4688359	13.1	675.2
0	0	0	0	6	6	12	2020-05-09 02:00	X20B	4688359	13.1	714.1
0	0	0	1	2	9	12	2020-05-09 03:00	X20B	4688359	21.9	950
8	3	1	0	0	0	12	2020-05-09 04:00	X20B	4688359	34.4	973.9
12	0	0	0	0	0	12	2020-05-09 05:00	X20B	4688359	31.8	973.8
12	0	0	0	0	0	12	2020-05-09 06:00	X20B	4688359	30.8	973.7
12	0	0	0	0	0	12	2020-05-09 07:00	X20B	4688359	30.6	973.7
12	0	0	0	0	0	12	2020-05-09 08:00	X20B	4688359	35.7	973.7
12	0	0	0	0	0	12	2020-05-09 09:00	X20B	4688359	37.8	974
12	0	0	0	0	0	12	2020-05-09 10:00	X20B	4688359	37.7	973.4
12	0	0	0	0	0	12	2020-05-09 11:00	X20B	4688359	44.1	973.7
11	1	0	0	0	0	12	2020-05-28 12:00	X20B	4688359	40.2	1028.5
12	0	0	0	0	0	12	2020-05-28 13:00	X20B	4688359	39.3	1028.2
12	0	0	0	0	0	12	2020-05-28 14:00	X20B	4688359	36.8	1028.3
12	0	0	0	0	0	12	2020-05-28 15:00	X20B	4688359	36.9	1028.5
12	0	0	0	0	0	12	2020-05-28 16:00	X20B	4688359	35.9	1028.3
12	0	0	0	0	0	12	2020-05-28 17:00	X20B	4688359	36.2	1028.4
12	0	0	0	0	0	12	2020-05-28 18:00	X20B	4688359	33.3	1028.4
10	0	2	0	0	0	12	2020-05-28 19:00	X20B	4688359	33.1	1028.8
6	0	3	1	0	2	12	2020-05-28 20:00	X20B	4688359	16.7	1026
0	2	1	3	0	6	12	2020-05-28 21:00	X20B	4688359	16.1	998.5
0	0	0	2	1	9	12	2020-05-28 22:00	X20B	4688359	16.1	983.4
0	0	0	0	0	12	12	2020-05-28 23:00	X20B	4688359	15	977.5
0	0	0	0	1	11	12	2020-05-29 00:00	X20B	4688359	13.3	908.3
0	0	1	0	2	9	12	2020-05-29 01:00	X20B	4688359	17.7	1019.7
0	0	0	1	2	9	12	2020-05-29 02:00	X20B	4688359	18	1028.8
0	0	2	3	2	5	12	2020-05-29 03:00	X20B	4688359	17.3	1028.8
0	0	1	1	8	2	12	2020-05-29 04:00	X20B	4688359	17.5	1029.1
0	0	0	3	3	6	12	2020-05-29 05:00	X20B	4688359	18.3	1029.2
0	0	1	1	2	8	12	2020-05-29 06:00	X20B	4688359	19.2	1029.2
4	0	0	0	4	4	12	2020-05-29 07:00	X20B	4688359	37.5	1030.5
12	0	0	0	0	0	12	2020-05-29 08:00	X20B	4688359	36.2	1030
12	0	0	0	0	0	12	2020-05-29 09:00	X20B	4688359	36.9	1030.1
12	0	0	0	0	0	12	2020-05-29 10:00	X20B	4688359	34.2	1029.7
12	0	0	0	0	0	12	2020-05-29 11:00	X20B	4688359	34.1	1029.5
12	0	0	0	0	0	12	2018-09-03 12:00	XF85	4688360	36.4	1025
12	0	0	0	0	0	12	2018-09-03 13:00	XF85	4688360	36.9	1026.6
12	0	0	0	0	0	12	2018-09-03 14:00	XF85	4688360	36.1	1022.7
12	0	0	0	0	0	12	2018-09-03 15:00	XF85	4688360	36.5	1024.2
12	0	0	0	0	0	12	2018-09-03 16:00	XF85	4688360	35.2	1018.6
12	0	0	0	0	0	12	2018-09-03 17:00	XF85	4688360	34.3	1015.3
12	0	0	0	0	0	12	2018-09-03 18:00	XF85	4688360	35.2	1020.2
6	1	1	2	2	0	12	2018-09-03 19:00	XF85	4688360	31.4	1007.9
0	0	0	0	1	11	12	2018-09-03 20:00	XF85	4688360	23.1	978.6
0	0	0	1	0	11	12	2018-09-03 21:00	XF85	4688360	22.1	977.6
0	0	0	0	0	12	12	2018-09-03 22:00	XF85	4688360	18.8	953.2
0	0	0	0	0	12	12	2018-09-03 23:00	XF85	4688360	18	939.4
0	0	0	0	0	12	12	2018-09-04 00:00	XF85	4688360	17.1	925.2
0	0	0	0	0	12	12	2018-09-04 01:00	XF85	4688360	15.8	910.7
0	1	0	2	1	8	12	2018-09-04 02:00	XF85	4688360	17.3	909.4
0	2	1	1	2	6	12	2018-09-04 03:00	XF85	4688360	24.8	939.3
8	1	2	0	1	0	12	2018-09-04 04:00	XF85	4688360	36.5	993.9
12	0	0	0	0	0	12	2018-09-04 05:00	XF85	4688360	34.2	987.1
12	0	0	0	0	0	12	2018-09-04 06:00	XF85	4688360	35.9	998.3
12	0	0	0	0	0	12	2018-09-04 07:00	XF85	4688360	36	1000.1
12	0	0	0	0	0	12	2018-09-04 08:00	XF85	4688360	36.2	1002.5
12	0	0	0	0	0	12	2018-09-04 09:00	XF85	4688360	37	1006.2
12	0	0	0	0	0	12	2018-09-04 10:00	XF85	4688360	36.8	1005.6
12	0	0	0	0	0	12	2018-09-04 11:00	XF85	4688360	38.6	1012.2
11	0	0	0	0	0	11	2018-10-12 12:00	XF85	4688360	40.1	880.9
12	0	0	0	0	0	12	2018-10-12 13:00	XF85	4688360	36.9	867
12	0	0	0	0	0	12	2018-10-12 14:00	XF85	4688360	32	850.9
12	0	0	0	0	0	12	2018-10-12 15:00	XF85	4688360	31.2	849.6
12	0	0	0	0	0	12	2018-10-12 16:00	XF85	4688360	33	856.3
2	2	0	0	5	3	12	2018-10-12 17:00	XF85	4688360	17.5	810.5
0	0	3	5	1	3	12	2018-10-12 18:00	XF85	4688360	23.2	836.8
0	0	0	4	0	8	12	2018-10-12 19:00	XF85	4688360	25.3	860.7
0	0	0	2	2	8	12	2018-10-12 20:00	XF85	4688360	26.5	879.6
0	0	0	0	1	11	12	2018-10-12 21:00	XF85	4688360	20.2	863.1
0	0	0	2	4	6	12	2018-10-12 22:00	XF85	4688360	24.5	886.4
0	0	0	0	1	11	12	2018-10-12 23:00	XF85	4688360	15.9	857.5
0	0	0	0	0	12	12	2018-10-13 00:00	XF85	4688360	11.2	831.8
0	0	0	0	0	12	12	2018-10-13 01:00	XF85	4688360	10.6	818.6
0	0	0	0	4	8	12	2018-10-13 02:00	XF85	4688360	11.2	812
0	0	0	0	3	9	12	2018-10-13 03:00	XF85	4688360	11.3	804
3	1	2	0	1	5	12	2018-10-13 04:00	XF85	4688360	28	867
1	0	4	3	3	1	12	2018-10-13 05:00	XF85	4688360	28.2	887.9
0	0	4	2	5	1	12	2018-10-13 06:00	XF85	4688360	29.3	907.4
0	0	2	3	6	1	12	2018-10-13 07:00	XF85	4688360	30.3	924
0	0	1	3	4	4	12	2018-10-13 08:00	XF85	4688360	33.2	944.9
0	1	1	4	3	3	12	2018-10-13 09:00	XF85	4688360	34.7	959.5
0	0	2	6	3	1	12	2018-10-13 10:00	XF85	4688360	32.4	957.7
0	0	1	5	3	3	12	2018-10-13 11:00	XF85	4688360	32.1	963.3
0	0	0	7	4	1	12	2018-10-13 12:00	XF85	4688360	30.9	964
0	0	1	4	6	1	12	2018-10-13 13:00	XF85	4688360	30.3	967.3
0	0	2	2	5	3	12	2018-10-13 14:00	XF85	4688360	29.6	970
0	0	1	4	5	2	12	2018-10-13 15:00	XF85	4688360	29	972.3
0	1	2	1	6	2	12	2018-10-13 16:00	XF85	4688360	27.7	971.6
0	1	2	2	3	4	12	2018-10-13 17:00	XF85	4688360	25.2	962.8
0	0	0	0	4	8	12	2018-10-13 18:00	XF85	4688360	24.4	960
0	0	0	0	4	8	12	2018-10-13 19:00	XF85	4688360	24.4	961
0	1	0	1	2	8	12	2018-10-13 20:00	XF85	4688360	23.4	956.1
0	0	0	0	2	10	12	2018-10-13 21:00	XF85	4688360	24.5	960.4
0	0	0	1	4	7	12	2018-10-13 22:00	XF85	4688360	24.6	960.2
0	0	1	1	4	6	12	2018-10-13 23:00	XF85	4688360	23.8	958.2
0	0	0	3	1	8	12	2018-10-14 00:00	XF85	4688360	23.5	958.1
0	0	1	1	5	5	12	2018-10-14 01:00	XF85	4688360	23.6	959.6
9	0	0	0	0	3	12	2018-10-14 02:00	XF85	4688360	27.7	974.8
12	0	0	0	0	0	12	2018-10-14 03:00	XF85	4688360	30.2	984.2
9	2	1	0	0	0	12	2018-10-14 04:00	XF85	4688360	33	993.9
12	0	0	0	0	0	12	2018-10-14 05:00	XF85	4688360	36.3	1003.7
12	0	0	0	0	0	12	2018-10-14 06:00	XF85	4688360	37.9	1004.2
12	0	0	0	0	0	12	2018-10-14 07:00	XF85	4688360	41.6	1012.7
12	0	0	0	0	0	12	2018-10-14 08:00	XF85	4688360	41	1004.3
6	0	0	0	0	0	6	2018-10-14 09:00	XF85	4688360	44.3	1010.8
2	0	0	0	0	0	2	2018-10-14 10:00	XF85	4688360	42.7	998.9
12	0	0	0	0	0	12	2018-10-14 11:00	XF85	4688360	40.6	988.6
12	0	0	0	0	0	12	2019-05-05 12:00	XF85	4688360	34	999.7
12	0	0	0	0	0	12	2019-05-05 13:00	XF85	4688360	36.8	999.6
12	0	0	0	0	0	12	2019-05-05 14:00	XF85	4688360	39.4	1000
12	0	0	0	0	0	12	2019-05-05 15:00	XF85	4688360	38.7	1000.4
12	0	0	0	0	0	12	2019-05-05 16:00	XF85	4688360	34.9	1000.4
12	0	0	0	0	0	12	2019-05-05 17:00	XF85	4688360	34.5	1000.8
12	0	0	0	0	0	12	2019-05-05 18:00	XF85	4688360	35.1	1001
3	0	3	1	3	2	12	2019-05-05 19:00	XF85	4688360	29.3	1004
2	1	1	2	3	3	12	2019-05-05 20:00	XF85	4688360	19	984.6
0	0	2	2	3	5	12	2019-05-05 21:00	XF85	4688360	19.5	986.1
0	0	1	1	3	7	12	2019-05-05 22:00	XF85	4688360	16.5	932.2
0	0	2	0	0	10	12	2019-05-05 23:00	XF85	4688360	5.6	736.8
0	0	0	0	2	10	12	2019-05-06 00:00	XF85	4688360	5.9	736.1
0	1	0	1	3	7	12	2019-05-06 01:00	XF85	4688360	11.9	850.5
0	1	0	2	2	7	12	2019-05-06 02:00	XF85	4688360	9.2	842.7
1	0	0	1	3	7	12	2019-05-06 03:00	XF85	4688360	13.5	974.1
9	2	0	0	1	0	12	2019-05-06 04:00	XF85	4688360	29.5	977.3
12	0	0	0	0	0	12	2019-05-06 05:00	XF85	4688360	29.5	977.7
12	0	0	0	0	0	12	2019-05-06 06:00	XF85	4688360	29.3	978.6
12	0	0	0	0	0	12	2019-05-06 07:00	XF85	4688360	30.1	978.3
12	0	0	0	0	0	12	2019-05-06 08:00	XF85	4688360	31.7	978.8
12	0	0	0	0	0	12	2019-05-06 09:00	XF85	4688360	31.3	979.3
12	0	0	0	0	0	12	2019-05-06 10:00	XF85	4688360	32.2	979.6
12	0	0	0	0	0	12	2019-05-06 11:00	XF85	4688360	34.8	979.2
12	0	0	0	0	0	12	2019-05-21 12:00	XF85	4688360	39.3	992.8
12	0	0	0	0	0	12	2019-05-21 13:00	XF85	4688360	36.8	993.1
12	0	0	0	0	0	12	2019-05-21 14:00	XF85	4688360	42.2	993.5
12	0	0	0	0	0	12	2019-05-21 15:00	XF85	4688360	34.1	993.5
12	0	0	0	0	0	12	2019-05-21 16:00	XF85	4688360	37.8	993.7
12	0	0	0	0	0	12	2019-05-21 17:00	XF85	4688360	33.2	993.6
12	0	0	0	0	0	12	2019-05-21 18:00	XF85	4688360	32.1	994
12	0	0	0	0	0	12	2019-05-21 19:00	XF85	4688360	32.2	994.3
9	1	1	1	0	0	12	2019-05-21 20:00	XF85	4688360	28.5	996.3
4	2	0	2	2	2	12	2019-05-21 21:00	XF85	4688360	29.6	996.3
0	0	0	1	0	11	12	2019-05-21 22:00	XF85	4688360	19.4	844.7
0	0	0	0	0	12	12	2019-05-21 23:00	XF85	4688360	17.1	786.3
0	0	0	0	0	12	12	2019-05-22 00:00	XF85	4688360	18.6	816.4
0	0	1	0	1	10	12	2019-05-22 01:00	XF85	4688360	21	986.1
0	1	2	1	4	4	12	2019-05-22 02:00	XF85	4688360	22.5	989.8
12	0	0	0	0	0	12	2019-05-22 03:00	XF85	4688360	34.2	991
12	0	0	0	0	0	12	2019-05-22 04:00	XF85	4688360	33.3	991
12	0	0	0	0	0	12	2019-05-22 05:00	XF85	4688360	33.7	990.9
12	0	0	0	0	0	12	2019-05-22 06:00	XF85	4688360	34.1	991.1
12	0	0	0	0	0	12	2019-05-22 07:00	XF85	4688360	34.4	991.1
12	0	0	0	0	0	12	2019-05-22 08:00	XF85	4688360	34.2	991.1
12	0	0	0	0	0	12	2019-05-22 09:00	XF85	4688360	35.7	991.1
12	0	0	0	0	0	12	2019-05-22 10:00	XF85	4688360	38.4	991
12	0	0	0	0	0	12	2019-05-22 11:00	XF85	4688360	41.5	991
12	0	0	0	0	0	12	2019-09-02 12:00	X1F4	4688462	37.7	1009.2
11	0	0	0	0	0	11	2019-09-02 13:00	X1F4	4688462	38.4	1009.5
9	0	0	0	0	0	9	2019-09-02 14:00	X1F4	4688462	36.8	1002.1
10	0	0	0	0	0	10	2019-09-02 15:00	X1F4	4688462	40	1013.4
12	0	0	0	0	0	12	2019-09-02 16:00	X1F4	4688462	36.3	1000
12	0	0	0	0	0	12	2019-09-02 17:00	X1F4	4688462	35.6	1000.6
12	0	0	0	0	0	12	2019-09-02 18:00	X1F4	4688462	36.9	1008.3
6	2	3	1	0	0	12	2019-09-02 19:00	X1F4	4688462	36.3	1008.5
0	0	0	0	0	12	12	2019-09-02 20:00	X1F4	4688462	25.9	956.1
0	0	0	0	0	12	12	2019-09-02 21:00	X1F4	4688462	27.4	953
0	0	0	0	0	12	12	2019-09-02 22:00	X1F4	4688462	29.1	960.2
0	0	0	0	0	12	12	2019-09-02 23:00	X1F4	4688462	29.9	964.6
0	0	0	0	0	12	12	2019-09-03 00:00	X1F4	4688462	29.7	966.3
0	0	0	0	0	12	12	2019-09-03 01:00	X1F4	4688462	28.4	955.9
0	0	0	0	0	12	12	2019-09-03 02:00	X1F4	4688462	30.3	956.9
2	0	0	2	1	7	12	2019-09-03 03:00	X1F4	4688462	32.1	965.9
9	1	1	0	0	1	12	2019-09-03 04:00	X1F4	4688462	35	982.6
12	0	0	0	0	0	12	2019-09-03 05:00	X1F4	4688462	35.4	988.4
12	0	0	0	0	0	12	2019-09-03 06:00	X1F4	4688462	36.7	997
12	0	0	0	0	0	12	2019-09-03 07:00	X1F4	4688462	35.3	994.2
12	0	0	0	0	0	12	2019-09-03 08:00	X1F4	4688462	38.6	1007.7
12	0	0	0	0	0	12	2019-09-03 09:00	X1F4	4688462	37.1	1001.8
12	0	0	0	0	0	12	2019-09-03 10:00	X1F4	4688462	37.2	1002.6
12	0	0	0	0	0	12	2019-09-03 11:00	X1F4	4688462	37	1002.6
12	0	0	0	0	0	12	2019-10-20 12:00	X1F4	4688462	36.9	992
12	0	0	0	0	0	12	2019-10-20 13:00	X1F4	4688462	37.2	994.8
12	0	0	0	0	0	12	2019-10-20 14:00	X1F4	4688462	37.1	994.6
12	0	0	0	0	0	12	2019-10-20 15:00	X1F4	4688462	36.2	992.5
11	1	0	0	0	0	12	2019-10-20 16:00	X1F4	4688462	33	981.8
0	0	0	0	1	11	12	2019-10-20 17:00	X1F4	4688462	27	953.6
0	0	0	0	0	12	12	2019-10-20 18:00	X1F4	4688462	26.8	951.9
0	0	0	0	0	12	12	2019-10-20 19:00	X1F4	4688462	27.5	961.9
0	0	0	0	0	12	12	2019-10-20 20:00	X1F4	4688462	27.5	967.9
0	0	0	0	0	12	12	2019-10-20 21:00	X1F4	4688462	27.4	973.1
0	0	0	0	0	12	12	2019-10-20 22:00	X1F4	4688462	28.9	984.4
0	0	0	0	0	12	12	2019-10-20 23:00	X1F4	4688462	28.3	983.3
0	0	0	0	0	12	12	2019-10-21 00:00	X1F4	4688462	27.8	979.6
0	0	0	0	0	12	12	2019-10-21 01:00	X1F4	4688462	28.9	985.4
0	0	0	0	0	12	12	2019-10-21 02:00	X1F4	4688462	28.8	983.9
0	0	0	0	0	12	12	2019-10-21 03:00	X1F4	4688462	28.9	982.5
0	0	0	4	2	6	12	2019-10-21 04:00	X1F4	4688462	31.4	996.1
0	0	3	3	4	2	12	2019-10-21 05:00	X1F4	4688462	32	1002.2
0	0	0	4	6	2	12	2019-10-21 06:00	X1F4	4688462	32.9	1008.3
0	0	2	4	3	3	12	2019-10-21 07:00	X1F4	4688462	33.8	1012.2
0	0	1	5	4	2	12	2019-10-21 08:00	X1F4	4688462	35.6	1019.3
0	1	3	6	1	1	12	2019-10-21 09:00	X1F4	4688462	35.1	1016.3
0	0	3	3	4	2	12	2019-10-21 10:00	X1F4	4688462	33.8	1009.9
0	0	0	2	5	5	12	2019-10-21 11:00	X1F4	4688462	33.4	1008.4
0	0	2	1	6	3	12	2019-10-21 12:00	X1F4	4688462	32.4	1004.9
0	0	2	1	6	3	12	2019-10-21 13:00	X1F4	4688462	31.9	1003.9
0	0	0	4	4	4	12	2019-10-21 14:00	X1F4	4688462	31.7	1005
0	0	1	4	5	2	12	2019-10-21 15:00	X1F4	4688462	31.3	1005.2
1	0	0	1	5	5	12	2019-10-21 16:00	X1F4	4688462	29.4	998
0	0	0	0	0	12	12	2019-10-21 17:00	X1F4	4688462	28	991.6
0	0	0	1	1	10	12	2019-10-21 18:00	X1F4	4688462	27.8	988.9
0	0	0	3	1	6	10	2019-10-21 19:00	X1F4	4688462	32.2	1001.6
11	1	0	0	0	0	12	2019-10-21 20:00	X1F4	4688462	35.9	1013.7
5	0	1	4	2	0	12	2019-10-21 21:00	X1F4	4688462	32.1	996.8
4	4	0	0	1	3	12	2019-10-21 22:00	X1F4	4688462	26.1	968.9
0	1	0	3	4	4	12	2019-10-21 23:00	X1F4	4688462	30.1	988.3
5	0	1	0	1	5	12	2019-10-22 00:00	X1F4	4688462	30.5	990.7
5	1	2	1	1	2	12	2019-10-22 01:00	X1F4	4688462	29	984
6	0	0	0	2	4	12	2019-10-22 02:00	X1F4	4688462	35.8	1013.4
11	1	0	0	0	0	12	2019-10-22 03:00	X1F4	4688462	35.8	1012.1
10	1	0	1	0	0	12	2019-10-22 04:00	X1F4	4688462	36	1012.2
12	0	0	0	0	0	12	2019-10-22 05:00	X1F4	4688462	35.5	1009.3
12	0	0	0	0	0	12	2019-10-22 06:00	X1F4	4688462	36.3	1012.3
12	0	0	0	0	0	12	2019-10-22 07:00	X1F4	4688462	36.2	1011.6
12	0	0	0	0	0	12	2019-10-22 08:00	X1F4	4688462	37	1014.1
12	0	0	0	0	0	12	2019-10-22 09:00	X1F4	4688462	37.1	1013.1
12	0	0	0	0	0	12	2019-10-22 10:00	X1F4	4688462	37.3	1012.5
12	0	0	0	0	0	12	2019-10-22 11:00	X1F4	4688462	37.3	1011.3
12	0	0	0	0	0	12	2020-04-18 12:00	X1F4	4688462	36.4	1002.3
12	0	0	0	0	0	12	2020-04-18 13:00	X1F4	4688462	37.9	1007.7
12	0	0	0	0	0	12	2020-04-18 14:00	X1F4	4688462	39.3	1010.5
12	0	0	0	0	0	12	2020-04-18 15:00	X1F4	4688462	39.1	1007.2
12	0	0	0	0	0	12	2020-04-18 16:00	X1F4	4688462	38.5	1005
12	0	0	0	0	0	12	2020-04-18 17:00	X1F4	4688462	36.9	1000.2
9	2	0	0	1	0	12	2020-04-18 18:00	X1F4	4688462	33.3	991.1
0	0	0	2	1	9	12	2020-04-18 19:00	X1F4	4688462	29	957.4
0	0	0	0	1	11	12	2020-04-18 20:00	X1F4	4688462	30.5	945.9
0	0	0	0	0	12	12	2020-04-18 21:00	X1F4	4688462	30.4	933
0	0	0	0	0	12	12	2020-04-18 22:00	X1F4	4688462	30.3	934.2
0	0	0	0	0	12	12	2020-04-18 23:00	X1F4	4688462	29.5	931.3
0	0	0	0	0	12	12	2020-04-19 00:00	X1F4	4688462	29.8	935.5
0	0	0	0	0	12	12	2020-04-19 01:00	X1F4	4688462	29.8	947.6
0	0	0	0	0	12	12	2020-04-19 02:00	X1F4	4688462	30.5	956.7
0	0	0	0	0	12	12	2020-04-19 03:00	X1F4	4688462	30.8	958.8
1	0	0	1	2	8	12	2020-04-19 04:00	X1F4	4688462	32.9	973.4
0	1	1	5	3	2	12	2020-04-19 05:00	X1F4	4688462	32.1	980.6
0	0	1	2	6	3	12	2020-04-19 06:00	X1F4	4688462	33.6	993.8
0	0	1	2	2	7	12	2020-04-19 07:00	X1F4	4688462	34.1	1000.3
0	0	1	4	4	3	12	2020-04-19 08:00	X1F4	4688462	33.2	1000
0	0	3	3	5	1	12	2020-04-19 09:00	X1F4	4688462	34.9	1008.9
0	0	1	4	3	4	12	2020-04-19 10:00	X1F4	4688462	36.9	1017.4
0	0	0	4	1	7	12	2020-04-19 11:00	X1F4	4688462	36.3	1013.9
0	0	0	1	3	8	12	2020-04-19 12:00	X1F4	4688462	33.8	1005.8
0	0	0	3	4	5	12	2020-04-19 13:00	X1F4	4688462	35.2	1012.9
0	0	0	0	5	7	12	2020-04-19 14:00	X1F4	4688462	33.7	1007.4
0	0	0	1	9	2	12	2020-04-19 15:00	X1F4	4688462	32.8	1005.3
0	0	1	2	5	4	12	2020-04-19 16:00	X1F4	4688462	32.4	1005.3
0	0	1	3	5	3	12	2020-04-19 17:00	X1F4	4688462	29.7	997.5
0	0	0	0	5	7	12	2020-04-19 18:00	X1F4	4688462	29.2	998
0	0	0	0	0	12	12	2020-04-19 19:00	X1F4	4688462	25.6	946.9
0	0	0	0	1	11	12	2020-04-19 20:00	X1F4	4688462	21.9	888.5
0	0	0	0	3	9	12	2020-04-19 21:00	X1F4	4688462	21.9	859.9
0	0	0	0	3	9	12	2020-04-19 22:00	X1F4	4688462	25.4	854.4
0	0	0	0	0	12	12	2020-04-19 23:00	X1F4	4688462	23.5	830.3
0	0	0	1	0	11	12	2020-04-20 00:00	X1F4	4688462	20.3	803
0	0	2	3	3	4	12	2020-04-20 01:00	X1F4	4688462	23.5	820.6
9	2	0	1	0	0	12	2020-04-20 02:00	X1F4	4688462	29	862
9	3	0	0	0	0	12	2020-04-20 03:00	X1F4	4688462	32.5	891.3
9	3	0	0	0	0	12	2020-04-20 04:00	X1F4	4688462	33.3	904.4
12	0	0	0	0	0	12	2020-04-20 05:00	X1F4	4688462	32.6	908.1
12	0	0	0	0	0	12	2020-04-20 06:00	X1F4	4688462	33.5	916
12	0	0	0	0	0	12	2020-04-20 07:00	X1F4	4688462	32.9	917.8
12	0	0	0	0	0	12	2020-04-20 08:00	X1F4	4688462	32	918.8
12	0	0	0	0	0	12	2020-04-20 09:00	X1F4	4688462	32.9	925.5
12	0	0	0	0	0	12	2020-04-20 10:00	X1F4	4688462	33.9	931
12	0	0	0	0	0	12	2020-04-20 11:00	X1F4	4688462	32.9	928.2
12	0	0	0	0	0	12	2020-05-13 12:00	X1F4	4688462	38.1	1022.1
12	0	0	0	0	0	12	2020-05-13 13:00	X1F4	4688462	34.8	1007.2
12	0	0	0	0	0	12	2020-05-13 14:00	X1F4	4688462	39.1	1020.8
12	0	0	0	0	0	12	2020-05-13 15:00	X1F4	4688462	40.6	1023.2
12	0	0	0	0	0	12	2020-05-13 16:00	X1F4	4688462	35.7	1004
12	0	0	0	0	0	12	2020-05-13 17:00	X1F4	4688462	34	1000.3
12	0	0	0	0	0	12	2020-05-13 18:00	X1F4	4688462	32.9	999.4
12	0	0	0	0	0	12	2020-05-13 19:00	X1F4	4688462	34.7	1008.5
10	0	1	0	1	0	12	2020-05-13 20:00	X1F4	4688462	25.9	978.6
0	0	0	3	2	7	12	2020-05-13 21:00	X1F4	4688462	26.8	985.1
0	0	0	0	1	11	12	2020-05-13 22:00	X1F4	4688462	26.6	989.4
0	0	0	0	0	12	12	2020-05-13 23:00	X1F4	4688462	27.2	990.7
0	0	0	0	0	12	12	2020-05-14 00:00	X1F4	4688462	27.1	981.2
0	0	0	0	0	12	12	2020-05-14 01:00	X1F4	4688462	29	990.9
0	0	0	2	5	5	12	2020-05-14 02:00	X1F4	4688462	28.9	992.2
1	0	3	1	4	3	12	2020-05-14 03:00	X1F4	4688462	29.6	998.4
0	1	2	3	4	2	12	2020-05-14 04:00	X1F4	4688462	29.4	999.9
0	2	3	2	4	1	12	2020-05-14 05:00	X1F4	4688462	30.6	1005.4
0	0	5	2	3	2	12	2020-05-14 06:00	X1F4	4688462	31.5	1009.4
0	0	3	3	4	2	12	2020-05-14 07:00	X1F4	4688462	32.8	1013.8
0	0	3	6	2	1	12	2020-05-14 08:00	X1F4	4688462	33.1	1014.1
1	0	3	5	1	2	12	2020-05-14 09:00	X1F4	4688462	33.2	1013
0	0	3	3	4	2	12	2020-05-14 10:00	X1F4	4688462	32.1	1008
0	0	2	5	1	4	12	2020-05-14 11:00	X1F4	4688462	32.2	1008.7
12	0	0	0	0	0	12	2019-09-02 12:00	X1FC	4688475	38.5	1009.6
12	0	0	0	0	0	12	2019-09-02 13:00	X1FC	4688475	37.7	1009.8
12	0	0	0	0	0	12	2019-09-02 14:00	X1FC	4688475	37.8	1010
12	0	0	0	0	0	12	2019-09-02 15:00	X1FC	4688475	38.5	1010.4
12	0	0	0	0	0	12	2019-09-02 16:00	X1FC	4688475	36.7	1010.6
12	0	0	0	0	0	12	2019-09-02 17:00	X1FC	4688475	36.7	1011
12	0	0	0	0	0	12	2019-09-02 18:00	X1FC	4688475	37.1	1011.7
6	2	2	1	1	0	12	2019-09-02 19:00	X1FC	4688475	36.5	1014
3	0	0	0	0	9	12	2019-09-02 20:00	X1FC	4688475	27.4	851.8
0	0	1	0	1	10	12	2019-09-02 21:00	X1FC	4688475	28.2	1005.8
0	0	0	0	0	12	12	2019-09-02 22:00	X1FC	4688475	28.5	955.1
0	0	0	0	0	12	12	2019-09-02 23:00	X1FC	4688475	29.9	1013.2
0	0	0	0	0	12	12	2019-09-03 00:00	X1FC	4688475	30.5	1012.8
0	0	0	0	0	12	12	2019-09-03 01:00	X1FC	4688475	30.2	1014.6
0	0	1	0	0	11	12	2019-09-03 02:00	X1FC	4688475	26.6	984.2
0	0	0	0	0	12	12	2019-09-03 03:00	X1FC	4688475	31.5	1006.9
9	0	0	0	1	2	12	2019-09-03 04:00	X1FC	4688475	36.2	1018.4
12	0	0	0	0	0	12	2019-09-03 05:00	X1FC	4688475	35.8	1018.4
12	0	0	0	0	0	12	2019-09-03 06:00	X1FC	4688475	36.6	1018.7
12	0	0	0	0	0	12	2019-09-03 07:00	X1FC	4688475	36.8	1019
12	0	0	0	0	0	12	2019-09-03 08:00	X1FC	4688475	36.3	1019
12	0	0	0	0	0	12	2019-09-03 09:00	X1FC	4688475	36.5	1018.9
12	0	0	0	0	0	12	2019-09-03 10:00	X1FC	4688475	36.9	1019
12	0	0	0	0	0	12	2019-09-03 11:00	X1FC	4688475	35.9	1018.7
12	0	0	0	0	0	12	2019-09-22 12:00	X1FC	4688475	42	996
12	0	0	0	0	0	12	2019-09-22 13:00	X1FC	4688475	38.7	995.2
12	0	0	0	0	0	12	2019-09-22 14:00	X1FC	4688475	37.9	994.9
12	0	0	0	0	0	12	2019-09-22 15:00	X1FC	4688475	36.5	994.8
12	0	0	0	0	0	12	2019-09-22 16:00	X1FC	4688475	35.9	994.8
8	0	0	2	0	2	12	2019-09-22 17:00	X1FC	4688475	30.7	997.4
0	0	0	0	0	12	12	2019-09-22 18:00	X1FC	4688475	29	1002.7
0	0	0	0	0	12	12	2019-09-22 19:00	X1FC	4688475	26.1	865.8
0	0	0	1	0	11	12	2019-09-22 20:00	X1FC	4688475	27.1	898.6
0	0	0	0	1	11	12	2019-09-22 21:00	X1FC	4688475	27.5	959.1
0	0	0	0	3	9	12	2019-09-22 22:00	X1FC	4688475	29.3	1010.4
0	0	0	0	0	12	12	2019-09-22 23:00	X1FC	4688475	27.5	941.5
0	0	0	0	0	12	12	2019-09-23 00:00	X1FC	4688475	28.8	1009.7
0	0	0	0	1	11	12	2019-09-23 01:00	X1FC	4688475	27.6	946.4
0	0	0	0	1	11	12	2019-09-23 02:00	X1FC	4688475	29.7	1001.5
0	0	0	0	2	10	12	2019-09-23 03:00	X1FC	4688475	30.8	1010.8
0	0	0	0	5	7	12	2019-09-23 04:00	X1FC	4688475	33.6	1017.1
0	0	0	5	3	4	12	2019-09-23 05:00	X1FC	4688475	34.8	1017.7
0	0	1	4	4	3	12	2019-09-23 06:00	X1FC	4688475	35.2	1018.1
0	1	0	5	6	0	12	2019-09-23 07:00	X1FC	4688475	36.5	1018.5
0	1	1	1	2	7	12	2019-09-23 08:00	X1FC	4688475	39.1	1019
0	0	0	2	5	5	12	2019-09-23 09:00	X1FC	4688475	39.6	1018.5
0	0	1	1	5	5	12	2019-09-23 10:00	X1FC	4688475	39.8	1017.9
0	0	1	2	5	2	10	2019-09-23 11:00	X1FC	4688475	38.9	1017.5
0	0	0	2	3	7	12	2019-09-23 12:00	X1FC	4688475	38	1017
0	0	0	1	1	10	12	2019-09-23 13:00	X1FC	4688475	36.6	1016.7
0	0	0	2	1	9	12	2019-09-23 14:00	X1FC	4688475	35.3	1016.5
0	0	0	1	4	7	12	2019-09-23 15:00	X1FC	4688475	33.7	1016.4
0	0	0	1	4	7	12	2019-09-23 16:00	X1FC	4688475	32.2	1016.6
0	0	0	1	2	9	12	2019-09-23 17:00	X1FC	4688475	30.5	1012
0	0	0	0	0	12	12	2019-09-23 18:00	X1FC	4688475	28.4	985.7
0	0	0	0	0	12	12	2019-09-23 19:00	X1FC	4688475	26.7	943.4
0	0	0	0	2	10	12	2019-09-23 20:00	X1FC	4688475	27.2	932.9
0	0	0	0	1	11	12	2019-09-23 21:00	X1FC	4688475	26.9	940.8
0	0	0	0	1	11	12	2019-09-23 22:00	X1FC	4688475	26.8	956.5
0	0	0	0	1	11	12	2019-09-23 23:00	X1FC	4688475	27.3	938.5
0	0	0	0	3	9	12	2019-09-24 00:00	X1FC	4688475	27.5	937.9
0	0	0	0	4	8	12	2019-09-24 01:00	X1FC	4688475	27.8	944.1
0	0	0	1	3	8	12	2019-09-24 02:00	X1FC	4688475	28.1	959
0	0	0	2	1	9	12	2019-09-24 03:00	X1FC	4688475	30.4	928.6
9	2	0	1	0	0	12	2019-09-24 04:00	X1FC	4688475	35.6	975.5
12	0	0	0	0	0	12	2019-09-24 05:00	X1FC	4688475	37.3	976
12	0	0	0	0	0	12	2019-09-24 06:00	X1FC	4688475	38.3	976.6
12	0	0	0	0	0	12	2019-09-24 07:00	X1FC	4688475	39	976.8
12	0	0	0	0	0	12	2019-09-24 08:00	X1FC	4688475	40.1	976.7
12	0	0	0	0	0	12	2019-09-24 09:00	X1FC	4688475	41.8	976.2
12	0	0	0	0	0	12	2019-09-24 10:00	X1FC	4688475	42.9	975.4
12	0	0	0	0	0	12	2019-09-24 11:00	X1FC	4688475	42.1	974.3
12	0	0	0	0	0	12	2020-05-08 12:00	X1FC	4688475	38.5	986.7
12	0	0	0	0	0	12	2020-05-08 13:00	X1FC	4688475	37.3	986.6
12	0	0	0	0	0	12	2020-05-08 14:00	X1FC	4688475	36.8	986.2
12	0	0	0	0	0	12	2020-05-08 15:00	X1FC	4688475	35.6	986
12	0	0	0	0	0	12	2020-05-08 16:00	X1FC	4688475	37.1	985.9
12	0	0	0	0	0	12	2020-05-08 17:00	X1FC	4688475	35.8	985.7
12	0	0	0	0	0	12	2020-05-08 18:00	X1FC	4688475	34.9	986
7	0	0	0	2	3	12	2020-05-08 19:00	X1FC	4688475	34	996
0	0	0	0	0	12	12	2020-05-08 20:00	X1FC	4688475	31.2	985
0	0	0	0	0	12	12	2020-05-08 21:00	X1FC	4688475	30.4	976.5
0	0	0	0	1	11	12	2020-05-08 22:00	X1FC	4688475	30.6	982.9
0	0	0	0	0	12	12	2020-05-08 23:00	X1FC	4688475	30.4	948.4
0	0	0	0	0	12	12	2020-05-09 00:00	X1FC	4688475	30.5	943.1
0	0	0	0	0	12	12	2020-05-09 01:00	X1FC	4688475	29.7	913.6
0	0	0	0	1	11	12	2020-05-09 02:00	X1FC	4688475	28.4	904.3
0	0	0	0	1	11	12	2020-05-09 03:00	X1FC	4688475	27.4	943.4
0	0	0	0	1	11	12	2020-05-09 04:00	X1FC	4688475	28.4	917.6
1	3	1	1	1	5	12	2020-05-09 05:00	X1FC	4688475	29.8	1013.3
0	0	1	2	7	2	12	2020-05-09 06:00	X1FC	4688475	30.4	1014
0	0	0	3	4	5	12	2020-05-09 07:00	X1FC	4688475	31.5	1013.8
0	0	0	2	3	7	12	2020-05-09 08:00	X1FC	4688475	30.3	1013.5
0	0	1	2	3	6	12	2020-05-09 09:00	X1FC	4688475	29.7	1014
0	0	0	3	4	5	12	2020-05-09 10:00	X1FC	4688475	30.4	1014.3
0	0	0	0	5	7	12	2020-05-09 11:00	X1FC	4688475	32.1	1014.1
0	0	1	2	4	5	12	2020-05-09 12:00	X1FC	4688475	30.3	1014.6
0	0	0	1	8	3	12	2020-05-09 13:00	X1FC	4688475	31.9	1014.8
0	0	0	1	7	4	12	2020-05-09 14:00	X1FC	4688475	28.9	1014.2
0	0	0	3	4	5	12	2020-05-09 15:00	X1FC	4688475	28.3	1013.8
0	0	0	0	4	8	12	2020-05-09 16:00	X1FC	4688475	23.6	1015.6
0	0	0	1	4	7	12	2020-05-09 17:00	X1FC	4688475	25.1	1026.1
0	0	1	1	7	3	12	2020-05-09 18:00	X1FC	4688475	22.8	1013.8
0	0	1	0	5	6	12	2020-05-09 19:00	X1FC	4688475	25.8	1012.3
4	3	1	0	0	4	12	2020-05-09 20:00	X1FC	4688475	25.9	923.6
0	0	0	1	1	10	12	2020-05-09 21:00	X1FC	4688475	21.9	794.5
0	0	0	0	0	12	12	2020-05-09 22:00	X1FC	4688475	19.9	717
0	0	1	1	2	8	12	2020-05-09 23:00	X1FC	4688475	20.7	744
0	0	0	0	2	10	12	2020-05-10 00:00	X1FC	4688475	22.7	801.3
0	0	0	3	2	7	12	2020-05-10 01:00	X1FC	4688475	23.8	828.6
0	0	0	0	3	9	12	2020-05-10 02:00	X1FC	4688475	23.2	799.7
2	0	0	2	1	7	12	2020-05-10 03:00	X1FC	4688475	31.6	961.9
8	4	0	0	0	0	12	2020-05-10 04:00	X1FC	4688475	33.7	961
12	0	0	0	0	0	12	2020-05-10 05:00	X1FC	4688475	30.7	960.8
12	0	0	0	0	0	12	2020-05-10 06:00	X1FC	4688475	31.9	961
12	0	0	0	0	0	12	2020-05-10 07:00	X1FC	4688475	31.2	960.9
12	0	0	0	0	0	12	2020-05-10 08:00	X1FC	4688475	32.4	961
12	0	0	0	0	0	12	2020-05-10 09:00	X1FC	4688475	34.2	960.5
12	0	0	0	0	0	12	2020-05-10 10:00	X1FC	4688475	35.6	959.6
12	0	0	0	0	0	12	2020-05-10 11:00	X1FC	4688475	38.6	958.7
12	0	0	0	0	0	12	2020-05-21 12:00	X1FC	4688475	37.2	968
12	0	0	0	0	0	12	2020-05-21 13:00	X1FC	4688475	37.7	967.8
12	0	0	0	0	0	12	2020-05-21 14:00	X1FC	4688475	36.4	967.5
11	0	1	0	0	0	12	2020-05-21 15:00	X1FC	4688475	39	967.4
12	0	0	0	0	0	12	2020-05-21 16:00	X1FC	4688475	40.1	967
12	0	0	0	0	0	12	2020-05-21 17:00	X1FC	4688475	38.1	967
12	0	0	0	0	0	12	2020-05-21 18:00	X1FC	4688475	37.4	967.3
12	0	0	0	0	0	12	2020-05-21 19:00	X1FC	4688475	34.4	967.5
7	1	1	1	1	1	12	2020-05-21 20:00	X1FC	4688475	33.8	965.8
1	2	0	1	1	7	12	2020-05-21 21:00	X1FC	4688475	29.4	945.8
0	0	0	0	0	12	12	2020-05-21 22:00	X1FC	4688475	29.6	956.5
0	0	0	0	0	12	12	2020-05-21 23:00	X1FC	4688475	29.4	957
0	0	0	0	0	12	12	2020-05-22 00:00	X1FC	4688475	28.4	936.6
0	0	0	0	0	12	12	2020-05-22 01:00	X1FC	4688475	29	973.7
0	1	1	1	1	8	12	2020-05-22 02:00	X1FC	4688475	26.3	1005.8
8	0	2	0	2	0	12	2020-05-22 03:00	X1FC	4688475	36.4	1001.8
12	0	0	0	0	0	12	2020-05-22 04:00	X1FC	4688475	36.3	1001.8
12	0	0	0	0	0	12	2020-05-22 05:00	X1FC	4688475	32.7	1001.4
12	0	0	0	0	0	12	2020-05-22 06:00	X1FC	4688475	31.9	1001
12	0	0	0	0	0	12	2020-05-22 07:00	X1FC	4688475	33.5	1001.2
12	0	0	0	0	0	12	2020-05-22 08:00	X1FC	4688475	32.8	1001.1
12	0	0	0	0	0	12	2020-05-22 09:00	X1FC	4688475	33.6	1000.9
12	0	0	0	0	0	12	2020-05-22 10:00	X1FC	4688475	33.1	1000.8
12	0	0	0	0	0	12	2020-05-22 11:00	X1FC	4688475	33.3	1000.8
12	0	0	0	0	0	12	2020-08-29 12:00	X1FC	4688475	40.2	1000.2
12	0	0	0	0	0	12	2020-08-29 13:00	X1FC	4688475	42.4	999.5
12	0	0	0	0	0	12	2020-08-29 14:00	X1FC	4688475	39.2	999.4
12	0	0	0	0	0	12	2020-08-29 15:00	X1FC	4688475	37.2	1000
12	0	0	0	0	0	12	2020-08-29 16:00	X1FC	4688475	36.8	1000.3
12	0	0	0	0	0	12	2020-08-29 17:00	X1FC	4688475	36.2	1000.6
12	0	0	0	0	0	12	2020-08-29 18:00	X1FC	4688475	36.9	1001.5
6	3	2	0	0	1	12	2020-08-29 19:00	X1FC	4688475	37.1	1002.2
3	0	1	0	1	7	12	2020-08-29 20:00	X1FC	4688475	26.9	968.5
0	0	0	0	0	12	12	2020-08-29 21:00	X1FC	4688475	26.2	966.4
0	0	0	0	0	12	12	2020-08-29 22:00	X1FC	4688475	26.6	959.7
0	0	0	0	0	12	12	2020-08-29 23:00	X1FC	4688475	26.9	952.7
0	0	0	0	0	12	12	2020-08-30 00:00	X1FC	4688475	28.4	1000.8
0	0	0	0	0	12	12	2020-08-30 01:00	X1FC	4688475	28.3	981.8
0	0	0	0	0	12	12	2020-08-30 02:00	X1FC	4688475	26.8	945.2
4	0	0	0	1	7	12	2020-08-30 03:00	X1FC	4688475	38.5	1003.5
12	0	0	0	0	0	12	2020-08-30 04:00	X1FC	4688475	35.7	1003.3
12	0	0	0	0	0	12	2020-08-30 05:00	X1FC	4688475	35.9	1003.3
12	0	0	0	0	0	12	2020-08-30 06:00	X1FC	4688475	36.2	1003.6
12	0	0	0	0	0	12	2020-08-30 07:00	X1FC	4688475	36.5	1003.5
12	0	0	0	0	0	12	2020-08-30 08:00	X1FC	4688475	40.1	1003.7
12	0	0	0	0	0	12	2020-08-30 09:00	X1FC	4688475	40.4	1004
12	0	0	0	0	0	12	2020-08-30 10:00	X1FC	4688475	39.3	1004.5
12	0	0	0	0	0	12	2020-08-30 11:00	X1FC	4688475	40.3	1004.3
12	0	0	0	0	0	12	2020-09-20 12:00	X1FC	4688475	41.7	937.6
12	0	0	0	0	0	12	2020-09-20 13:00	X1FC	4688475	39.2	937.5
12	0	0	0	0	0	12	2020-09-20 14:00	X1FC	4688475	35.9	937.3
12	0	0	0	0	0	12	2020-09-20 15:00	X1FC	4688475	34.6	937.1
12	0	0	0	0	0	12	2020-09-20 16:00	X1FC	4688475	34.7	937.2
7	1	0	0	1	3	12	2020-09-20 17:00	X1FC	4688475	25.1	829.9
0	0	0	1	0	11	12	2020-09-20 18:00	X1FC	4688475	25.7	943.7
0	0	0	0	1	11	12	2020-09-20 19:00	X1FC	4688475	28.9	1003.9
0	0	0	0	1	11	12	2020-09-20 20:00	X1FC	4688475	26.6	940.3
0	0	0	0	0	12	12	2020-09-20 21:00	X1FC	4688475	28.9	1009.2
0	0	0	0	1	11	12	2020-09-20 22:00	X1FC	4688475	29	1003.5
0	0	0	0	1	11	12	2020-09-20 23:00	X1FC	4688475	29.1	1010.5
0	0	0	0	0	12	12	2020-09-21 00:00	X1FC	4688475	28.4	987.6
0	0	0	0	2	10	12	2020-09-21 01:00	X1FC	4688475	28.7	975.5
0	0	0	0	1	11	12	2020-09-21 02:00	X1FC	4688475	29	973
0	0	0	0	0	12	12	2020-09-21 03:00	X1FC	4688475	30.2	972.1
0	0	0	3	4	5	12	2020-09-21 04:00	X1FC	4688475	32.6	1010.9
0	0	2	4	4	2	12	2020-09-21 05:00	X1FC	4688475	33.3	1011.5
0	0	0	5	4	3	12	2020-09-21 06:00	X1FC	4688475	33.3	1012
0	0	0	3	4	5	12	2020-09-21 07:00	X1FC	4688475	34.1	1012.3
0	0	0	4	3	5	12	2020-09-21 08:00	X1FC	4688475	37.2	1012.5
0	0	0	3	5	4	12	2020-09-21 09:00	X1FC	4688475	36	1012.5
0	0	1	2	4	5	12	2020-09-21 10:00	X1FC	4688475	34.9	1012.4
0	0	0	1	5	6	12	2020-09-21 11:00	X1FC	4688475	36.2	1012.4
0	0	2	1	3	6	12	2020-09-21 12:00	X1FC	4688475	35.4	1012.4
0	0	0	2	5	5	12	2020-09-21 13:00	X1FC	4688475	34.6	1012.5
0	0	0	1	5	6	12	2020-09-21 14:00	X1FC	4688475	34.4	1012.8
0	0	0	0	1	11	12	2020-09-21 15:00	X1FC	4688475	33.1	1012.8
0	0	0	0	4	8	12	2020-09-21 16:00	X1FC	4688475	32.1	1013.1
0	0	1	0	3	8	12	2020-09-21 17:00	X1FC	4688475	29.5	1001
0	0	0	0	2	10	12	2020-09-21 18:00	X1FC	4688475	29.8	991.8
0	0	0	1	3	8	12	2020-09-21 19:00	X1FC	4688475	30.4	1001.1
0	0	0	0	0	12	12	2020-09-21 20:00	X1FC	4688475	27.7	946.7
0	0	0	0	0	12	12	2020-09-21 21:00	X1FC	4688475	29.6	989.8
0	0	0	0	1	11	12	2020-09-21 22:00	X1FC	4688475	29.2	984.6
0	0	0	0	3	9	12	2020-09-21 23:00	X1FC	4688475	29	975.9
0	0	0	0	2	10	12	2020-09-22 00:00	X1FC	4688475	29.3	979.6
0	0	0	0	2	10	12	2020-09-22 01:00	X1FC	4688475	28.7	975.8
5	1	0	1	3	2	12	2020-09-22 02:00	X1FC	4688475	34.4	985
10	1	0	0	0	1	12	2020-09-22 03:00	X1FC	4688475	34.6	992.5
12	0	0	0	0	0	12	2020-09-22 04:00	X1FC	4688475	38.4	993.1
12	0	0	0	0	0	12	2020-09-22 05:00	X1FC	4688475	40.1	993.5
12	0	0	0	0	0	12	2020-09-22 06:00	X1FC	4688475	41.1	994
12	0	0	0	0	0	12	2020-09-22 07:00	X1FC	4688475	42	994.4
12	0	0	0	0	0	12	2020-09-22 08:00	X1FC	4688475	40.7	994.2
12	0	0	0	0	0	12	2020-09-22 09:00	X1FC	4688475	42.2	993.9
12	0	0	0	0	0	12	2020-09-22 10:00	X1FC	4688475	42.5	993.2
12	0	0	0	0	0	12	2020-09-22 11:00	X1FC	4688475	41.9	992.7
12	0	0	0	0	0	12	2020-09-22 12:00	X1FC	4688475	41.6	992.3
12	0	0	0	0	0	12	2020-09-22 13:00	X1FC	4688475	41.3	992
12	0	0	0	0	0	12	2020-09-22 14:00	X1FC	4688475	39.5	991.8
12	0	0	0	0	0	12	2020-09-22 15:00	X1FC	4688475	38.6	991.9
12	0	0	0	0	0	12	2020-09-22 16:00	X1FC	4688475	37.3	992.1
3	0	0	0	2	7	12	2020-09-22 17:00	X1FC	4688475	33.1	969.5
0	0	0	0	0	12	12	2020-09-22 18:00	X1FC	4688475	33.4	971.7
0	0	0	0	0	12	12	2020-09-22 19:00	X1FC	4688475	32.7	941.1
0	0	0	0	4	8	12	2020-09-22 20:00	X1FC	4688475	31.9	962.9
0	0	0	0	3	9	12	2020-09-22 21:00	X1FC	4688475	31.4	936.2
0	0	0	0	4	8	12	2020-09-22 22:00	X1FC	4688475	30	917.5
0	0	0	3	1	8	12	2020-09-22 23:00	X1FC	4688475	30.9	945.8
0	0	0	1	1	10	12	2020-09-23 00:00	X1FC	4688475	31.7	962.5
0	0	0	0	2	10	12	2020-09-23 01:00	X1FC	4688475	31.9	972.7
0	0	0	1	2	9	12	2020-09-23 02:00	X1FC	4688475	31.7	961.5
0	2	0	1	2	7	12	2020-09-23 03:00	X1FC	4688475	35.7	975.6
11	1	0	0	0	0	12	2020-09-23 04:00	X1FC	4688475	38.8	976
12	0	0	0	0	0	12	2020-09-23 05:00	X1FC	4688475	40	977
12	0	0	0	0	0	12	2020-09-23 06:00	X1FC	4688475	40.5	976.9
12	0	0	0	0	0	12	2020-09-23 07:00	X1FC	4688475	41.6	977
12	0	0	0	0	0	12	2020-09-23 08:00	X1FC	4688475	43.6	976.8
12	0	0	0	0	0	12	2020-09-23 09:00	X1FC	4688475	45.3	976
12	0	0	0	0	0	12	2020-09-23 10:00	X1FC	4688475	45.8	975.3
12	0	0	0	0	0	12	2020-09-23 11:00	X1FC	4688475	45.4	974.4
12	0	0	0	0	0	12	2021-04-23 12:00	X1FC	4688475	36.2	963.8
12	0	0	0	0	0	12	2021-04-23 13:00	X1FC	4688475	37.3	963.5
12	0	0	0	0	0	12	2021-04-23 14:00	X1FC	4688475	36.9	963.3
12	0	0	0	0	0	12	2021-04-23 15:00	X1FC	4688475	36.2	963.2
12	0	0	0	0	0	12	2021-04-23 16:00	X1FC	4688475	37.9	963.5
12	0	0	0	0	0	12	2021-04-23 17:00	X1FC	4688475	37.6	963.5
12	0	0	0	0	0	12	2021-04-23 18:00	X1FC	4688475	34.5	963.8
6	0	0	0	0	6	12	2021-04-23 19:00	X1FC	4688475	26.1	942.3
0	0	0	0	0	12	12	2021-04-23 20:00	X1FC	4688475	27.4	971.1
0	0	0	0	0	12	12	2021-04-23 21:00	X1FC	4688475	25.8	951.7
0	0	0	0	0	12	12	2021-04-23 22:00	X1FC	4688475	26.9	926.7
0	0	0	0	0	12	12	2021-04-23 23:00	X1FC	4688475	26	961.3
0	0	0	0	0	12	12	2021-04-24 00:00	X1FC	4688475	26.3	942.7
0	0	0	0	0	12	12	2021-04-24 01:00	X1FC	4688475	24.2	873.7
0	0	0	1	0	11	12	2021-04-24 02:00	X1FC	4688475	25.9	926.6
0	0	0	0	0	12	12	2021-04-24 03:00	X1FC	4688475	25.8	938.6
0	0	0	1	0	11	12	2021-04-24 04:00	X1FC	4688475	25.9	969.9
0	0	1	2	2	7	12	2021-04-24 05:00	X1FC	4688475	30	1019.7
0	0	0	1	3	8	12	2021-04-24 06:00	X1FC	4688475	29.8	1020
0	0	1	3	4	4	12	2021-04-24 07:00	X1FC	4688475	29.8	1020.3
0	0	0	0	5	7	12	2021-04-24 08:00	X1FC	4688475	30.4	1020.9
0	0	2	3	5	2	12	2021-04-24 09:00	X1FC	4688475	32.2	1021.4
0	0	1	1	4	6	12	2021-04-24 10:00	X1FC	4688475	31.3	1021.4
0	0	1	3	3	5	12	2021-04-24 11:00	X1FC	4688475	32.6	1020.8
0	0	0	4	5	3	12	2021-04-24 12:00	X1FC	4688475	33.4	1020.4
0	0	0	0	2	9	11	2021-04-24 13:00	X1FC	4688475	32.6	1020.4
0	0	0	1	5	6	12	2021-04-24 14:00	X1FC	4688475	32	1019.9
0	0	0	2	4	6	12	2021-04-24 15:00	X1FC	4688475	30.6	1019.2
0	0	1	3	3	5	12	2021-04-24 16:00	X1FC	4688475	29.7	1019.3
0	0	0	0	2	10	12	2021-04-24 17:00	X1FC	4688475	28.8	1019
0	0	2	0	3	7	12	2021-04-24 18:00	X1FC	4688475	29.5	1018.9
0	0	0	1	1	10	12	2021-04-24 19:00	X1FC	4688475	25.4	929.9
0	0	0	0	2	10	12	2021-04-24 20:00	X1FC	4688475	25.2	947.6
5	3	1	1	1	1	12	2021-04-24 21:00	X1FC	4688475	33.6	927.2
5	1	0	0	3	3	12	2021-04-24 22:00	X1FC	4688475	28.3	914.4
3	0	1	1	3	4	12	2021-04-24 23:00	X1FC	4688475	31.8	921.8
2	0	0	0	0	10	12	2021-04-25 00:00	X1FC	4688475	26.9	856.8
0	0	0	0	3	9	12	2021-04-25 01:00	X1FC	4688475	26.7	868.6
0	0	0	0	0	12	12	2021-04-25 02:00	X1FC	4688475	25.6	847.1
0	0	0	1	1	10	12	2021-04-25 03:00	X1FC	4688475	26.1	905.5
3	2	2	0	1	4	12	2021-04-25 04:00	X1FC	4688475	34.3	957
12	0	0	0	0	0	12	2021-04-25 05:00	X1FC	4688475	31.3	957.4
12	0	0	0	0	0	12	2021-04-25 06:00	X1FC	4688475	32.4	957.1
12	0	0	0	0	0	12	2021-04-25 07:00	X1FC	4688475	33.1	956.8
12	0	0	0	0	0	12	2021-04-25 08:00	X1FC	4688475	33.5	956.8
12	0	0	0	0	0	12	2021-04-25 09:00	X1FC	4688475	34.1	957
12	0	0	0	0	0	12	2021-04-25 10:00	X1FC	4688475	34	957
12	0	0	0	0	0	12	2021-04-25 11:00	X1FC	4688475	33.2	957.1
12	0	0	0	0	0	12	2021-05-17 12:00	X1FC	4688475	39	996.4
12	0	0	0	0	0	12	2021-05-17 13:00	X1FC	4688475	35.9	996.5
12	0	0	0	0	0	12	2021-05-17 14:00	X1FC	4688475	36.7	996.7
12	0	0	0	0	0	12	2021-05-17 15:00	X1FC	4688475	34.9	997
12	0	0	0	0	0	12	2021-05-17 16:00	X1FC	4688475	33.8	996.8
12	0	0	0	0	0	12	2021-05-17 17:00	X1FC	4688475	33.1	997.2
12	0	0	0	0	0	12	2021-05-17 18:00	X1FC	4688475	33	997.5
12	0	0	0	0	0	12	2021-05-17 19:00	X1FC	4688475	34.3	998.1
7	2	1	0	1	1	12	2021-05-17 20:00	X1FC	4688475	34.8	995.8
2	0	0	0	0	10	12	2021-05-17 21:00	X1FC	4688475	28.3	986.7
0	0	0	0	1	11	12	2021-05-17 22:00	X1FC	4688475	27.7	989.3
0	0	0	0	0	12	12	2021-05-17 23:00	X1FC	4688475	27.7	980.4
6	0	1	0	2	3	12	2021-05-18 00:00	X1FC	4688475	27.2	996.1
1	0	1	0	0	10	12	2021-05-18 01:00	X1FC	4688475	30.6	1004.1
8	1	0	2	1	0	12	2021-05-18 02:00	X1FC	4688475	36	1004.4
12	0	0	0	0	0	12	2021-05-18 03:00	X1FC	4688475	33.3	1004.8
12	0	0	0	0	0	12	2021-05-18 04:00	X1FC	4688475	33.6	1005.2
12	0	0	0	0	0	12	2021-05-18 05:00	X1FC	4688475	33.8	1005.6
12	0	0	0	0	0	12	2021-05-18 06:00	X1FC	4688475	35	1006.2
12	0	0	0	0	0	12	2021-05-18 07:00	X1FC	4688475	34.7	1006.8
12	0	0	0	0	0	12	2021-05-18 08:00	X1FC	4688475	36.7	1006.9
12	0	0	0	0	0	12	2021-05-18 09:00	X1FC	4688475	36.8	1007.1
12	0	0	0	0	0	12	2021-05-18 10:00	X1FC	4688475	41.8	1007.3
12	0	0	0	0	0	12	2021-05-18 11:00	X1FC	4688475	39.9	1007.5
10	0	0	0	0	0	10	2021-09-03 12:00	X1FC	4688475	37.7	1013.2
12	0	0	0	0	0	12	2021-09-03 13:00	X1FC	4688475	34	1013.5
12	0	0	0	0	0	12	2021-09-03 14:00	X1FC	4688475	34.5	1013.6
12	0	0	0	0	0	12	2021-09-03 15:00	X1FC	4688475	34.4	1013.8
12	0	0	0	0	0	12	2021-09-03 16:00	X1FC	4688475	34.4	1013.9
12	0	0	0	0	0	12	2021-09-03 17:00	X1FC	4688475	34.2	1014.2
7	3	2	0	0	0	12	2021-09-03 18:00	X1FC	4688475	32.3	1016.3
8	1	1	0	0	2	12	2021-09-03 19:00	X1FC	4688475	24.2	970.3
0	0	0	0	0	12	12	2021-09-03 20:00	X1FC	4688475	21.3	903.4
0	0	0	0	0	12	12	2021-09-03 21:00	X1FC	4688475	22.4	908.2
0	0	0	1	0	11	12	2021-09-03 22:00	X1FC	4688475	22.4	916.2
0	0	0	0	0	12	12	2021-09-03 23:00	X1FC	4688475	19	821
0	0	0	1	1	10	12	2021-09-04 00:00	X1FC	4688475	22.1	849
0	0	0	0	1	11	12	2021-09-04 01:00	X1FC	4688475	24.1	981.2
0	0	0	0	0	12	12	2021-09-04 02:00	X1FC	4688475	24.5	970.6
0	0	1	0	2	9	12	2021-09-04 03:00	X1FC	4688475	26.5	1017.2
0	0	0	0	4	8	12	2021-09-04 04:00	X1FC	4688475	22.2	1017.3
0	0	1	0	5	6	12	2021-09-04 05:00	X1FC	4688475	24.7	1018.1
0	0	0	0	1	11	12	2021-09-04 06:00	X1FC	4688475	23.1	1018.3
0	0	0	0	3	9	12	2021-09-04 07:00	X1FC	4688475	24.2	1018.4
11	0	0	0	1	0	12	2021-09-04 08:00	X1FC	4688475	35.3	1018.1
12	0	0	0	0	0	12	2021-09-04 09:00	X1FC	4688475	35.7	1018.2
12	0	0	0	0	0	12	2021-09-04 10:00	X1FC	4688475	35.2	1018.6
12	0	0	0	0	0	12	2021-09-04 11:00	X1FC	4688475	35.1	1018.8
12	0	0	0	0	0	12	2021-10-16 12:00	X1FC	4688475	36.9	1005.4
12	0	0	0	0	0	12	2021-10-16 13:00	X1FC	4688475	35.3	1005.8
12	0	0	0	0	0	12	2021-10-16 14:00	X1FC	4688475	36.7	1005.5
12	0	0	0	0	0	12	2021-10-16 15:00	X1FC	4688475	36.4	1005.9
6	1	0	0	1	4	12	2021-10-16 16:00	X1FC	4688475	26.2	962.3
0	0	0	1	0	11	12	2021-10-16 17:00	X1FC	4688475	27.3	1012.1
0	0	0	0	0	12	12	2021-10-16 18:00	X1FC	4688475	25.8	950.3
0	0	0	0	0	12	12	2021-10-16 19:00	X1FC	4688475	24.5	943.7
0	0	0	0	0	12	12	2021-10-16 20:00	X1FC	4688475	25.3	965.5
0	0	0	1	2	9	12	2021-10-16 21:00	X1FC	4688475	26.2	975.5
0	0	0	0	1	11	12	2021-10-16 22:00	X1FC	4688475	26.6	979.5
0	0	0	0	0	12	12	2021-10-16 23:00	X1FC	4688475	27	1001
0	0	0	0	0	12	12	2021-10-17 00:00	X1FC	4688475	27.3	996.9
0	0	0	0	0	12	12	2021-10-17 01:00	X1FC	4688475	25.9	954.2
0	0	0	0	0	12	12	2021-10-17 02:00	X1FC	4688475	27.8	997.4
0	0	0	0	0	12	12	2021-10-17 03:00	X1FC	4688475	30.3	1014.8
0	0	0	1	6	5	12	2021-10-17 04:00	X1FC	4688475	31.6	1015.3
0	0	0	1	3	8	12	2021-10-17 05:00	X1FC	4688475	32.2	1016
0	0	0	0	4	8	12	2021-10-17 06:00	X1FC	4688475	32.2	1016.7
0	0	0	0	3	9	12	2021-10-17 07:00	X1FC	4688475	31.9	1017.1
0	0	0	2	3	7	12	2021-10-17 08:00	X1FC	4688475	34.3	1017.1
0	2	2	2	4	1	11	2021-10-17 09:00	X1FC	4688475	35.7	1016.9
0	0	0	2	5	5	12	2021-10-17 10:00	X1FC	4688475	33.6	1016.6
0	0	0	2	3	7	12	2021-10-17 11:00	X1FC	4688475	35	1016.3
0	0	0	1	6	5	12	2021-10-17 12:00	X1FC	4688475	33.9	1016.5
0	0	0	1	5	6	12	2021-10-17 13:00	X1FC	4688475	32.7	1016.3
0	0	0	1	3	8	12	2021-10-17 14:00	X1FC	4688475	30.9	1016.6
0	0	0	1	5	6	12	2021-10-17 15:00	X1FC	4688475	30.2	1016.7
0	0	0	0	6	6	12	2021-10-17 16:00	X1FC	4688475	27.4	1016.7
0	0	0	0	3	9	12	2021-10-17 17:00	X1FC	4688475	27.3	1013.8
0	0	0	0	4	8	12	2021-10-17 18:00	X1FC	4688475	27.5	1014.2
0	0	0	0	1	11	12	2021-10-17 19:00	X1FC	4688475	27.4	1015.3
0	0	0	0	1	11	12	2021-10-17 20:00	X1FC	4688475	27.6	1017.2
0	0	0	0	0	12	12	2021-10-17 21:00	X1FC	4688475	26.7	993.1
0	0	0	1	0	11	12	2021-10-17 22:00	X1FC	4688475	25	967.6
1	1	2	1	1	6	12	2021-10-17 23:00	X1FC	4688475	34.3	1015
8	3	1	0	0	0	12	2021-10-18 00:00	X1FC	4688475	33.8	1015.2
8	1	3	0	0	0	12	2021-10-18 01:00	X1FC	4688475	32.7	1015.6
12	0	0	0	0	0	12	2021-10-18 02:00	X1FC	4688475	34.7	1015.8
11	0	1	0	0	0	12	2021-10-18 03:00	X1FC	4688475	35.9	1015.5
12	0	0	0	0	0	12	2021-10-18 04:00	X1FC	4688475	36.8	1015.5
12	0	0	0	0	0	12	2021-10-18 05:00	X1FC	4688475	37.1	1016
12	0	0	0	0	0	12	2021-10-18 06:00	X1FC	4688475	39.3	1016.7
12	0	0	0	0	0	12	2021-10-18 07:00	X1FC	4688475	37.7	1016.8
12	0	0	0	0	0	12	2021-10-18 08:00	X1FC	4688475	39.8	1016.7
12	0	0	0	0	0	12	2021-10-18 09:00	X1FC	4688475	38.1	1015.8
11	0	0	0	0	0	11	2021-10-18 10:00	X1FC	4688475	39.7	1014.1
12	0	0	0	0	0	12	2021-10-18 11:00	X1FC	4688475	38.3	1013.6
12	0	0	0	0	0	12	2019-08-07 12:00	X1FD	4688480	37.1	993.4
12	0	0	0	0	0	12	2019-08-07 13:00	X1FD	4688480	37.9	997
12	0	0	0	0	0	12	2019-08-07 14:00	X1FD	4688480	38.8	1002.2
12	0	0	0	0	0	12	2019-08-07 15:00	X1FD	4688480	36.8	994.2
12	0	0	0	0	0	12	2019-08-07 16:00	X1FD	4688480	37.3	997.1
12	0	0	0	0	0	12	2019-08-07 17:00	X1FD	4688480	36.4	994.1
12	0	0	0	0	0	12	2019-08-07 18:00	X1FD	4688480	35.5	992
12	0	0	0	0	0	12	2019-08-07 19:00	X1FD	4688480	35.9	996.3
4	4	2	1	0	1	12	2019-08-07 20:00	X1FD	4688480	31.1	980.5
2	2	1	0	0	7	12	2019-08-07 21:00	X1FD	4688480	29.3	969.7
0	0	0	0	0	12	12	2019-08-07 22:00	X1FD	4688480	28	956
0	0	1	0	0	11	12	2019-08-07 23:00	X1FD	4688480	27.5	944.7
0	0	0	0	2	10	12	2019-08-08 00:00	X1FD	4688480	29	950.9
0	0	0	0	1	11	12	2019-08-08 01:00	X1FD	4688480	28.1	944.1
0	0	0	0	1	11	12	2019-08-08 02:00	X1FD	4688480	29.5	950.6
0	0	3	2	3	4	12	2019-08-08 03:00	X1FD	4688480	31.4	964.1
1	1	2	1	4	3	12	2019-08-08 04:00	X1FD	4688480	30.9	969.2
1	3	2	3	3	0	12	2019-08-08 05:00	X1FD	4688480	31.1	975.3
0	0	3	8	1	0	12	2019-08-08 06:00	X1FD	4688480	27.9	969.8
8	0	1	1	2	0	12	2019-08-08 07:00	X1FD	4688480	36.8	1007.2
12	0	0	0	0	0	12	2019-08-08 08:00	X1FD	4688480	36.6	1002.8
12	0	0	0	0	0	12	2019-08-08 09:00	X1FD	4688480	37.2	1004
12	0	0	0	0	0	12	2019-08-08 10:00	X1FD	4688480	36.8	1001.6
12	0	0	0	0	0	12	2019-08-08 11:00	X1FD	4688480	36.2	999.5
12	0	0	0	0	0	12	2019-08-31 12:00	X1FD	4688480	37.5	984.7
12	0	0	0	0	0	12	2019-08-31 13:00	X1FD	4688480	38.1	989.1
12	0	0	0	0	0	12	2019-08-31 14:00	X1FD	4688480	36.7	984.8
12	0	0	0	0	0	12	2019-08-31 15:00	X1FD	4688480	35.7	983.2
12	0	0	0	0	0	12	2019-08-31 16:00	X1FD	4688480	36	986.5
12	0	0	0	0	0	12	2019-08-31 17:00	X1FD	4688480	36.8	991.5
2	0	1	0	1	8	12	2019-08-31 18:00	X1FD	4688480	29.9	961.7
0	0	2	0	2	8	12	2019-08-31 19:00	X1FD	4688480	29.2	948.1
0	0	0	0	1	11	12	2019-08-31 20:00	X1FD	4688480	28.5	943.2
0	0	0	0	0	12	12	2019-08-31 21:00	X1FD	4688480	29.1	941.5
0	0	0	0	4	8	12	2019-08-31 22:00	X1FD	4688480	27.6	930.6
0	0	1	0	3	8	12	2019-08-31 23:00	X1FD	4688480	27.9	923.8
0	0	0	1	1	10	12	2019-09-01 00:00	X1FD	4688480	28.3	919.9
0	0	0	0	2	10	12	2019-09-01 01:00	X1FD	4688480	29.2	920.6
0	0	0	2	4	6	12	2019-09-01 02:00	X1FD	4688480	29.8	923.2
0	0	0	0	1	11	12	2019-09-01 03:00	X1FD	4688480	32.1	939.4
0	0	2	3	6	1	12	2019-09-01 04:00	X1FD	4688480	33	956.4
0	2	1	1	5	3	12	2019-09-01 05:00	X1FD	4688480	34.1	970.1
0	0	0	2	5	5	12	2019-09-01 06:00	X1FD	4688480	35.4	981.1
0	0	0	0	7	4	11	2019-09-01 07:00	X1FD	4688480	37.4	992.8
0	0	0	4	4	4	12	2019-09-01 08:00	X1FD	4688480	37.7	995.9
0	0	2	3	3	3	11	2019-09-01 09:00	X1FD	4688480	38.1	998.9
0	0	0	2	3	7	12	2019-09-01 10:00	X1FD	4688480	38.1	999.9
0	0	0	1	4	7	12	2019-09-01 11:00	X1FD	4688480	37.7	999.9
0	0	0	3	5	3	11	2019-09-01 12:00	X1FD	4688480	36.8	998
0	0	0	0	5	7	12	2019-09-01 13:00	X1FD	4688480	36.2	996.8
0	0	0	1	3	8	12	2019-09-01 14:00	X1FD	4688480	34.8	993.5
0	0	0	3	4	5	12	2019-09-01 15:00	X1FD	4688480	33.7	992.2
0	0	1	2	5	4	12	2019-09-01 16:00	X1FD	4688480	32.9	991.4
0	0	1	1	6	4	12	2019-09-01 17:00	X1FD	4688480	30.1	980.8
0	0	0	0	4	8	12	2019-09-01 18:00	X1FD	4688480	28.7	971
0	0	0	0	1	11	12	2019-09-01 19:00	X1FD	4688480	29.5	971.6
0	0	0	1	4	7	12	2019-09-01 20:00	X1FD	4688480	29.4	967.8
0	0	0	0	5	7	12	2019-09-01 21:00	X1FD	4688480	27.2	942.6
0	0	0	1	3	8	12	2019-09-01 22:00	X1FD	4688480	29	937.2
0	0	0	0	3	9	12	2019-09-01 23:00	X1FD	4688480	29.5	932.2
0	0	0	0	1	11	12	2019-09-02 00:00	X1FD	4688480	29.8	930.5
0	0	0	1	2	9	12	2019-09-02 01:00	X1FD	4688480	29.9	930
0	0	1	1	1	9	12	2019-09-02 02:00	X1FD	4688480	31.2	935.8
4	2	0	1	1	4	12	2019-09-02 03:00	X1FD	4688480	35.5	954.5
12	0	0	0	0	0	12	2019-09-02 04:00	X1FD	4688480	37.4	962.8
12	0	0	0	0	0	12	2019-09-02 05:00	X1FD	4688480	39	969.2
12	0	0	0	0	0	12	2019-09-02 06:00	X1FD	4688480	41.1	974.7
12	0	0	0	0	0	12	2019-09-02 07:00	X1FD	4688480	42.6	977
12	0	0	0	0	0	12	2019-09-02 08:00	X1FD	4688480	38.9	962.7
12	0	0	0	0	0	12	2019-09-02 09:00	X1FD	4688480	38.7	962.9
12	0	0	0	0	0	12	2019-09-02 10:00	X1FD	4688480	39.1	965.2
12	0	0	0	0	0	12	2019-09-02 11:00	X1FD	4688480	39.6	966.9
12	0	0	0	0	0	12	2019-09-02 12:00	X1FD	4688480	42.2	975
12	0	0	0	0	0	12	2020-04-17 12:00	X1FD	4688480	41.3	955.2
12	0	0	0	0	0	12	2020-04-17 13:00	X1FD	4688480	37.8	940
12	0	0	0	0	0	12	2020-04-17 14:00	X1FD	4688480	36.4	935.7
12	0	0	0	0	0	12	2020-04-17 15:00	X1FD	4688480	34.9	931.4
12	0	0	0	0	0	12	2020-04-17 16:00	X1FD	4688480	35.3	933
12	0	0	0	0	0	12	2020-04-17 17:00	X1FD	4688480	36.1	937.2
6	2	1	0	0	3	12	2020-04-17 18:00	X1FD	4688480	23.8	896
0	0	0	2	2	8	12	2020-04-17 19:00	X1FD	4688480	24.5	892.2
1	0	1	1	4	5	12	2020-04-17 20:00	X1FD	4688480	25.3	910.2
0	0	0	1	2	9	12	2020-04-17 21:00	X1FD	4688480	25.6	925.9
0	0	1	1	3	7	12	2020-04-17 22:00	X1FD	4688480	25.2	934
0	0	0	1	0	11	12	2020-04-17 23:00	X1FD	4688480	25.4	943.1
0	0	0	1	4	7	12	2020-04-18 00:00	X1FD	4688480	25.2	950
0	0	0	1	6	5	12	2020-04-18 01:00	X1FD	4688480	25.2	955.1
0	0	0	0	5	7	12	2020-04-18 02:00	X1FD	4688480	25.2	960.8
0	0	0	0	4	8	12	2020-04-18 03:00	X1FD	4688480	25.7	967.8
0	0	1	1	5	5	12	2020-04-18 04:00	X1FD	4688480	27.2	979.2
0	0	2	4	3	3	12	2020-04-18 05:00	X1FD	4688480	28	986.8
0	3	3	3	3	0	12	2020-04-18 06:00	X1FD	4688480	28.9	993.5
0	1	1	3	7	0	12	2020-04-18 07:00	X1FD	4688480	32.6	1009.1
0	1	1	4	2	3	11	2020-04-18 08:00	X1FD	4688480	33.6	1012.5
0	0	2	6	3	1	12	2020-04-18 09:00	X1FD	4688480	33.4	1011.1
0	0	0	2	5	5	12	2020-04-18 10:00	X1FD	4688480	34.8	1015.4
0	1	1	4	2	4	12	2020-04-18 11:00	X1FD	4688480	34.6	1014.7
0	0	1	0	7	4	12	2020-04-18 12:00	X1FD	4688480	32.8	1008
0	0	1	3	4	4	12	2020-04-18 13:00	X1FD	4688480	30.6	1001
0	0	1	2	4	5	12	2020-04-18 14:00	X1FD	4688480	29.8	1000.7
0	0	2	5	4	1	12	2020-04-18 15:00	X1FD	4688480	28.2	997.4
0	0	1	4	4	3	12	2020-04-18 16:00	X1FD	4688480	27.2	996.5
0	0	0	2	4	6	12	2020-04-18 17:00	X1FD	4688480	26.5	996.9
0	0	0	0	5	7	12	2020-04-18 18:00	X1FD	4688480	21.3	970.2
0	0	1	3	6	2	12	2020-04-18 19:00	X1FD	4688480	24	980.4
0	0	0	0	5	7	12	2020-04-18 20:00	X1FD	4688480	24	983.3
0	0	0	2	5	5	12	2020-04-18 21:00	X1FD	4688480	23.5	979.3
0	0	0	2	5	5	12	2020-04-18 22:00	X1FD	4688480	24.6	982.3
0	0	0	0	3	9	12	2020-04-18 23:00	X1FD	4688480	23.5	976.8
0	0	0	1	5	6	12	2020-04-19 00:00	X1FD	4688480	24.8	980.4
0	0	1	1	1	9	12	2020-04-19 01:00	X1FD	4688480	25.7	975.3
7	0	0	0	2	3	12	2020-04-19 02:00	X1FD	4688480	31.5	988.4
7	2	1	1	0	1	12	2020-04-19 03:00	X1FD	4688480	35.3	993.8
12	0	0	0	0	0	12	2020-04-19 04:00	X1FD	4688480	32	970.1
12	0	0	0	0	0	12	2020-04-19 05:00	X1FD	4688480	34.3	973.4
12	0	0	0	0	0	12	2020-04-19 06:00	X1FD	4688480	40.3	988.7
12	0	0	0	0	0	12	2020-04-19 07:00	X1FD	4688480	40.2	975.9
12	0	0	0	0	0	12	2020-04-19 08:00	X1FD	4688480	41.5	968
12	0	0	0	0	0	12	2020-04-19 09:00	X1FD	4688480	42.1	961.7
12	0	0	0	0	0	12	2020-04-19 10:00	X1FD	4688480	39.8	945.3
12	0	0	0	0	0	12	2020-04-19 11:00	X1FD	4688480	34.5	927.2
12	0	0	0	0	0	12	2020-05-31 12:00	X1FD	4688480	41.5	1009.7
12	0	0	0	0	0	12	2020-05-31 13:00	X1FD	4688480	39.9	1003.6
12	0	0	0	0	0	12	2020-05-31 14:00	X1FD	4688480	37.4	992.2
12	0	0	0	0	0	12	2020-05-31 15:00	X1FD	4688480	38	996.2
12	0	0	0	0	0	12	2020-05-31 16:00	X1FD	4688480	44	1015.7
12	0	0	0	0	0	12	2020-05-31 17:00	X1FD	4688480	37.1	989.8
12	0	0	0	0	0	12	2020-05-31 18:00	X1FD	4688480	34.5	984.9
12	0	0	0	0	0	12	2020-05-31 19:00	X1FD	4688480	34.9	990.4
5	0	0	2	4	1	12	2020-05-31 20:00	X1FD	4688480	25.3	961.4
0	0	0	0	3	9	12	2020-05-31 21:00	X1FD	4688480	25	956
0	0	0	1	2	9	12	2020-05-31 22:00	X1FD	4688480	24.4	964.9
0	0	0	0	0	12	12	2020-05-31 23:00	X1FD	4688480	25.9	967.6
0	0	0	0	0	12	12	2020-06-01 00:00	X1FD	4688480	26.4	967.3
0	0	0	0	0	12	12	2020-06-01 01:00	X1FD	4688480	26.6	969.2
0	0	1	1	4	6	12	2020-06-01 02:00	X1FD	4688480	27	981.8
12	0	0	0	0	0	12	2020-06-01 03:00	X1FD	4688480	34.7	1012
12	0	0	0	0	0	12	2020-06-01 04:00	X1FD	4688480	34.9	1014.5
12	0	0	0	0	0	12	2020-06-01 05:00	X1FD	4688480	34.6	1015.8
12	0	0	0	0	0	12	2020-06-01 06:00	X1FD	4688480	34.9	1018.6
12	0	0	0	0	0	12	2020-06-01 07:00	X1FD	4688480	35.1	1019.6
12	0	0	0	0	0	12	2020-06-01 08:00	X1FD	4688480	37.5	1027.7
12	0	0	0	0	0	12	2020-06-01 09:00	X1FD	4688480	34.7	1018.6
12	0	0	0	0	0	12	2020-06-01 10:00	X1FD	4688480	34.7	1020
12	0	0	0	0	0	12	2020-06-01 11:00	X1FD	4688480	35.3	1021.8
12	0	0	0	0	0	12	2020-08-13 12:00	X1FD	4688480	40.1	1014.1
12	0	0	0	0	0	12	2020-08-13 13:00	X1FD	4688480	38.1	1006.3
12	0	0	0	0	0	12	2020-08-13 14:00	X1FD	4688480	38.1	1008.6
12	0	0	0	0	0	12	2020-08-13 15:00	X1FD	4688480	38.9	1013.9
12	0	0	0	0	0	12	2020-08-13 16:00	X1FD	4688480	37.8	1010.7
12	0	0	0	0	0	12	2020-08-13 17:00	X1FD	4688480	37.4	1009.8
12	0	0	0	0	0	12	2020-08-13 18:00	X1FD	4688480	36.6	1007.4
10	1	0	0	1	0	12	2020-08-13 19:00	X1FD	4688480	35.6	1005.9
4	2	3	1	0	2	12	2020-08-13 20:00	X1FD	4688480	29.1	983
0	0	0	0	0	12	12	2020-08-13 21:00	X1FD	4688480	21.5	937.5
0	0	0	0	0	12	12	2020-08-13 22:00	X1FD	4688480	19.2	906.3
0	0	0	0	0	12	12	2020-08-13 23:00	X1FD	4688480	19.4	888.2
0	0	0	0	0	12	12	2020-08-14 00:00	X1FD	4688480	23	893.3
0	0	0	0	0	12	12	2020-08-14 01:00	X1FD	4688480	22.6	885.8
0	0	0	0	1	11	12	2020-08-14 02:00	X1FD	4688480	24	885
0	0	3	4	2	3	12	2020-08-14 03:00	X1FD	4688480	27.5	919.5
0	0	3	5	2	2	12	2020-08-14 04:00	X1FD	4688480	27.5	938.6
6	2	1	2	1	0	12	2020-08-14 05:00	X1FD	4688480	37.6	990.9
12	0	0	0	0	0	12	2020-08-14 06:00	X1FD	4688480	37.8	995
12	0	0	0	0	0	12	2020-08-14 07:00	X1FD	4688480	37.6	997.1
12	0	0	0	0	0	12	2020-08-14 08:00	X1FD	4688480	36.2	996.2
12	0	0	0	0	0	12	2020-08-14 09:00	X1FD	4688480	35.8	998.3
12	0	0	0	0	0	12	2020-08-14 10:00	X1FD	4688480	36.2	1003.2
12	0	0	0	0	0	12	2020-08-14 11:00	X1FD	4688480	36.1	1005.2
12	0	0	0	0	0	12	2020-09-06 12:00	X1FD	4688480	38.3	1004.7
12	0	0	0	0	0	12	2020-09-06 13:00	X1FD	4688480	38.7	1006.6
12	0	0	0	0	0	12	2020-09-06 14:00	X1FD	4688480	38.5	1006.3
12	0	0	0	0	0	12	2020-09-06 15:00	X1FD	4688480	38.4	1005.5
12	0	0	0	0	0	12	2020-09-06 16:00	X1FD	4688480	37.8	1004.1
2	0	0	0	1	9	12	2020-09-06 17:00	X1FD	4688480	29.4	967
0	0	0	0	1	11	12	2020-09-06 18:00	X1FD	4688480	28.7	963.8
0	0	0	0	2	10	12	2020-09-06 19:00	X1FD	4688480	27.8	958.6
0	0	1	0	0	11	12	2020-09-06 20:00	X1FD	4688480	29.6	960.3
0	0	0	1	0	11	12	2020-09-06 21:00	X1FD	4688480	30.3	964.4
0	0	0	0	1	11	12	2020-09-06 22:00	X1FD	4688480	30.5	962.7
0	0	1	0	0	11	12	2020-09-06 23:00	X1FD	4688480	30.7	958
0	0	0	0	0	12	12	2020-09-07 00:00	X1FD	4688480	32.8	959.5
0	0	0	0	0	12	12	2020-09-07 01:00	X1FD	4688480	31.5	946
1	0	1	1	1	8	12	2020-09-07 02:00	X1FD	4688480	35.4	962.9
5	1	0	1	1	4	12	2020-09-07 03:00	X1FD	4688480	39.5	984.3
12	0	0	0	0	0	12	2020-09-07 04:00	X1FD	4688480	41.3	984.6
12	0	0	0	0	0	12	2020-09-07 05:00	X1FD	4688480	41.8	983.1
12	0	0	0	0	0	12	2020-09-07 06:00	X1FD	4688480	42.9	983.1
12	0	0	0	0	0	12	2020-09-07 07:00	X1FD	4688480	43.8	983
12	0	0	0	0	0	12	2020-09-07 08:00	X1FD	4688480	42.7	976.8
12	0	0	0	0	0	12	2020-09-07 09:00	X1FD	4688480	42.6	973.7
12	0	0	0	0	0	12	2020-09-07 10:00	X1FD	4688480	42.8	973.8
12	0	0	0	0	0	12	2020-09-07 11:00	X1FD	4688480	42.5	971.6
12	0	0	0	0	0	12	2021-04-04 12:00	X1FD	4688480	37.3	920.1
12	0	0	0	0	0	12	2021-04-04 13:00	X1FD	4688480	37.6	924
12	0	0	0	0	0	12	2021-04-04 14:00	X1FD	4688480	40.5	931.8
12	0	0	0	0	0	12	2021-04-04 15:00	X1FD	4688480	42.1	934.1
12	0	0	0	0	0	12	2021-04-04 16:00	X1FD	4688480	38.3	923.1
12	0	0	0	0	0	12	2021-04-04 17:00	X1FD	4688480	36.3	919.3
2	0	0	0	1	9	12	2021-04-04 18:00	X1FD	4688480	23.7	873.4
0	0	0	0	0	12	12	2021-04-04 19:00	X1FD	4688480	24.2	866
0	0	0	0	0	12	12	2021-04-04 20:00	X1FD	4688480	25.4	870.5
0	0	0	0	0	12	12	2021-04-04 21:00	X1FD	4688480	24.8	866.9
0	0	0	0	1	11	12	2021-04-04 22:00	X1FD	4688480	25.3	868.6
0	0	0	0	0	12	12	2021-04-04 23:00	X1FD	4688480	26	872.7
0	0	0	0	0	12	12	2021-04-05 00:00	X1FD	4688480	26.8	880
0	0	0	0	0	12	12	2021-04-05 01:00	X1FD	4688480	28.1	891.8
0	0	0	0	0	12	12	2021-04-05 02:00	X1FD	4688480	28.7	901.8
0	0	0	0	0	12	12	2021-04-05 03:00	X1FD	4688480	28.7	904.4
4	0	0	1	2	5	12	2021-04-05 04:00	X1FD	4688480	38.1	941.1
12	0	0	0	0	0	12	2021-04-05 05:00	X1FD	4688480	39.5	950.4
12	0	0	0	0	0	12	2021-04-05 06:00	X1FD	4688480	39.6	952.8
12	0	0	0	0	0	12	2021-04-05 07:00	X1FD	4688480	39.5	954.8
12	0	0	0	0	0	12	2021-04-05 08:00	X1FD	4688480	40.2	959
12	0	0	0	0	0	12	2021-04-05 09:00	X1FD	4688480	39	956.1
12	0	0	0	0	0	12	2021-04-05 10:00	X1FD	4688480	39.3	958.2
12	0	0	0	0	0	12	2021-04-05 11:00	X1FD	4688480	39	957.1
12	0	0	0	0	0	12	2021-05-16 12:00	X1FD	4688480	35.9	1004.4
12	0	0	0	0	0	12	2021-05-16 13:00	X1FD	4688480	34.3	998.2
12	0	0	0	0	0	12	2021-05-16 14:00	X1FD	4688480	34.2	999.2
12	0	0	0	0	0	12	2021-05-16 15:00	X1FD	4688480	33.9	1000.2
12	0	0	0	0	0	12	2021-05-16 16:00	X1FD	4688480	34.3	1001.3
12	0	0	0	0	0	12	2021-05-16 17:00	X1FD	4688480	34.9	1002.5
12	0	0	0	0	0	12	2021-05-16 18:00	X1FD	4688480	35.7	1004.8
7	2	0	1	1	1	12	2021-05-16 19:00	X1FD	4688480	34.3	1000.4
1	2	0	0	0	9	12	2021-05-16 20:00	X1FD	4688480	20.2	939
0	0	1	2	1	8	12	2021-05-16 21:00	X1FD	4688480	23	939.1
1	0	1	1	3	6	12	2021-05-16 22:00	X1FD	4688480	24.8	947
0	0	0	0	3	9	12	2021-05-16 23:00	X1FD	4688480	22.9	948.1
0	0	0	0	0	12	12	2021-05-17 00:00	X1FD	4688480	20.4	923.6
0	0	0	0	2	10	12	2021-05-17 01:00	X1FD	4688480	22.9	923.6
0	1	2	1	2	6	12	2021-05-17 02:00	X1FD	4688480	24.8	942.1
0	0	0	3	4	5	12	2021-05-17 03:00	X1FD	4688480	24.3	949.6
0	0	0	0	6	6	12	2021-05-17 04:00	X1FD	4688480	25.1	950.1
0	4	0	2	4	2	12	2021-05-17 05:00	X1FD	4688480	25	950.5
0	0	1	5	3	3	12	2021-05-17 06:00	X1FD	4688480	25.9	961.8
0	0	0	2	5	5	12	2021-05-17 07:00	X1FD	4688480	23.5	959.7
0	0	0	3	5	4	12	2021-05-17 08:00	X1FD	4688480	25.2	972.7
0	0	0	4	4	4	12	2021-05-17 09:00	X1FD	4688480	25.3	978.3
0	1	1	3	6	1	12	2021-05-17 10:00	X1FD	4688480	25.8	983.2
0	1	1	2	5	3	12	2021-05-17 11:00	X1FD	4688480	26.4	988.5
8	0	0	2	1	1	12	2021-05-17 12:00	X1FD	4688480	34.6	1017.3
12	0	0	0	0	0	12	2021-05-17 13:00	X1FD	4688480	36.1	1017.1
12	0	0	0	0	0	12	2021-05-17 14:00	X1FD	4688480	34.8	1008.9
12	0	0	0	0	0	12	2021-05-17 15:00	X1FD	4688480	34.5	1006.1
12	0	0	0	0	0	12	2021-05-17 16:00	X1FD	4688480	34.5	1005.3
12	0	0	0	0	0	12	2021-05-17 17:00	X1FD	4688480	34	1003.3
12	0	0	0	0	0	12	2021-05-17 18:00	X1FD	4688480	33.5	1001.3
12	0	0	0	0	0	12	2021-05-17 19:00	X1FD	4688480	34.7	1006.2
7	1	0	3	1	0	12	2021-05-17 20:00	X1FD	4688480	27.4	982.2
9	1	1	1	0	0	12	2021-05-17 21:00	X1FD	4688480	34.4	1009.3
12	0	0	0	0	0	12	2021-05-17 22:00	X1FD	4688480	31.4	996.5
12	0	0	0	0	0	12	2021-05-17 23:00	X1FD	4688480	30.3	994.2
12	0	0	0	0	0	12	2021-05-18 00:00	X1FD	4688480	33	1005.8
10	1	0	1	0	0	12	2021-05-18 01:00	X1FD	4688480	32	1001.4
12	0	0	0	0	0	12	2021-05-18 02:00	X1FD	4688480	31.5	1000.5
12	0	0	0	0	0	12	2021-05-18 03:00	X1FD	4688480	30.1	996.6
12	0	0	0	0	0	12	2021-05-18 04:00	X1FD	4688480	30.1	998.5
12	0	0	0	0	0	12	2021-05-18 05:00	X1FD	4688480	31.7	1004.5
12	0	0	0	0	0	12	2021-05-18 06:00	X1FD	4688480	32.6	1009.3
12	0	0	0	0	0	12	2021-05-18 07:00	X1FD	4688480	31.8	1005.8
12	0	0	0	0	0	12	2021-05-18 08:00	X1FD	4688480	39.1	1033.3
12	0	0	0	0	0	12	2021-05-18 09:00	X1FD	4688480	36	1012.3
12	0	0	0	0	0	12	2021-05-18 10:00	X1FD	4688480	33.9	1003.7
12	0	0	0	0	0	12	2021-05-18 11:00	X1FD	4688480	34.9	1008.1
12	0	0	0	0	0	12	2021-08-31 12:00	X1FD	4688480	34.7	1010.9
12	0	0	0	0	0	12	2021-08-31 13:00	X1FD	4688480	41.7	1010.8
12	0	0	0	0	0	12	2021-08-31 14:00	X1FD	4688480	35.6	1009.8
12	0	0	0	0	0	12	2021-08-31 15:00	X1FD	4688480	35.1	1011
12	0	0	0	0	0	12	2021-08-31 16:00	X1FD	4688480	35.3	1010.7
12	0	0	0	0	0	12	2021-08-31 17:00	X1FD	4688480	34.8	1010.9
11	1	0	0	0	0	12	2021-08-31 18:00	X1FD	4688480	31.9	1020.3
5	6	1	0	0	0	12	2021-08-31 19:00	X1FD	4688480	34.3	1018.7
1	0	0	0	0	11	12	2021-08-31 20:00	X1FD	4688480	20	871.1
0	0	1	0	0	11	12	2021-08-31 21:00	X1FD	4688480	19.4	840.6
0	0	0	0	2	10	12	2021-08-31 22:00	X1FD	4688480	20.8	866.7
0	0	0	0	0	12	12	2021-08-31 23:00	X1FD	4688480	20.8	842.6
0	1	0	2	1	8	12	2021-09-01 00:00	X1FD	4688480	21.6	886.4
0	1	1	1	5	4	12	2021-09-01 01:00	X1FD	4688480	22.6	957.2
1	1	1	2	3	4	12	2021-09-01 02:00	X1FD	4688480	32.5	1003.6
7	4	0	0	1	0	12	2021-09-01 03:00	X1FD	4688480	34.6	1009
11	0	1	0	0	0	12	2021-09-01 04:00	X1FD	4688480	36.8	1013.4
12	0	0	0	0	0	12	2021-09-01 05:00	X1FD	4688480	35.9	1006.7
12	0	0	0	0	0	12	2021-09-01 06:00	X1FD	4688480	36.1	1006.5
12	0	0	0	0	0	12	2021-09-01 07:00	X1FD	4688480	36.6	1007.7
12	0	0	0	0	0	12	2021-09-01 08:00	X1FD	4688480	37	1008
12	0	0	0	0	0	12	2021-09-01 09:00	X1FD	4688480	37.4	1008.1
12	0	0	0	0	0	12	2021-09-01 10:00	X1FD	4688480	37.9	1007.1
12	0	0	0	0	0	12	2021-09-01 11:00	X1FD	4688480	39.8	1010.7
12	0	0	0	0	0	12	2021-09-21 12:00	X1FD	4688480	38.1	1003.4
12	0	0	0	0	0	12	2021-09-21 13:00	X1FD	4688480	37.7	1002.3
12	0	0	0	0	0	12	2021-09-21 14:00	X1FD	4688480	38	1003.6
12	0	0	0	0	0	12	2021-09-21 15:00	X1FD	4688480	37.5	1003
12	0	0	0	0	0	12	2021-09-21 16:00	X1FD	4688480	37.1	1002.5
3	1	0	0	0	8	12	2021-09-21 17:00	X1FD	4688480	24.2	944.2
0	0	0	0	0	12	12	2021-09-21 18:00	X1FD	4688480	20.7	900.4
0	0	0	0	0	12	12	2021-09-21 19:00	X1FD	4688480	19.2	867.5
0	0	0	0	0	12	12	2021-09-21 20:00	X1FD	4688480	20.3	845.6
0	0	0	0	0	12	12	2021-09-21 21:00	X1FD	4688480	20.5	824.9
0	0	0	0	0	12	12	2021-09-21 22:00	X1FD	4688480	19.9	806.4
0	0	0	0	0	12	12	2021-09-21 23:00	X1FD	4688480	20.2	793.7
0	0	0	0	0	12	12	2021-09-22 00:00	X1FD	4688480	20.9	781.7
0	2	1	1	1	7	12	2021-09-22 01:00	X1FD	4688480	24.4	784.4
10	0	0	1	0	1	12	2021-09-22 02:00	X1FD	4688480	34.9	827.7
9	2	0	1	0	0	12	2021-09-22 03:00	X1FD	4688480	37.4	844.1
12	0	0	0	0	0	12	2021-09-22 04:00	X1FD	4688480	34.2	841.8
12	0	0	0	0	0	12	2021-09-22 05:00	X1FD	4688480	33	844.4
12	0	0	0	0	0	12	2021-09-22 06:00	X1FD	4688480	32.2	847.5
12	0	0	0	0	0	12	2021-09-22 07:00	X1FD	4688480	36.7	864.2
12	0	0	0	0	0	12	2021-09-22 08:00	X1FD	4688480	35.9	862.6
12	0	0	0	0	0	12	2021-09-22 09:00	X1FD	4688480	35.6	862.4
12	0	0	0	0	0	12	2021-09-22 10:00	X1FD	4688480	34.1	858.5
12	0	0	0	0	0	12	2021-09-22 11:00	X1FD	4688480	33.2	857.5
12	0	0	0	0	0	12	2022-04-09 12:00	X1FD	4688480	41.7	984.4
12	0	0	0	0	0	12	2022-04-09 13:00	X1FD	4688480	40.8	983.5
12	0	0	0	0	0	12	2022-04-09 14:00	X1FD	4688480	39.5	982.6
12	0	0	0	0	0	12	2022-04-09 15:00	X1FD	4688480	39.3	982.3
12	0	0	0	0	0	12	2022-04-09 16:00	X1FD	4688480	35.7	982.7
12	0	0	0	0	0	12	2022-04-09 17:00	X1FD	4688480	34.5	983
0	0	0	1	2	9	12	2022-04-09 18:00	X1FD	4688480	23.6	765.7
0	0	0	1	1	10	12	2022-04-09 19:00	X1FD	4688480	20.4	624.7
0	0	1	0	5	6	12	2022-04-09 20:00	X1FD	4688480	19.7	631.3
0	0	0	0	1	11	12	2022-04-09 21:00	X1FD	4688480	18.3	576.8
0	0	0	1	6	5	12	2022-04-09 22:00	X1FD	4688480	19.3	578
0	0	1	1	4	6	12	2022-04-09 23:00	X1FD	4688480	19.4	600.7
0	0	0	2	5	5	12	2022-04-10 00:00	X1FD	4688480	20.2	693.9
0	0	0	2	5	5	12	2022-04-10 01:00	X1FD	4688480	19.9	649.5
0	0	0	2	3	7	12	2022-04-10 02:00	X1FD	4688480	18.2	649.5
0	0	2	3	2	5	12	2022-04-10 03:00	X1FD	4688480	23.8	827.5
0	0	0	1	6	5	12	2022-04-10 04:00	X1FD	4688480	25.8	810.2
0	1	2	0	1	8	12	2022-04-10 05:00	X1FD	4688480	27.7	802.4
4	3	0	2	0	3	12	2022-04-10 06:00	X1FD	4688480	33.8	951.3
12	0	0	0	0	0	12	2022-04-10 07:00	X1FD	4688480	37.5	949.9
12	0	0	0	0	0	12	2022-04-10 08:00	X1FD	4688480	38.1	950.2
12	0	0	0	0	0	12	2022-04-10 09:00	X1FD	4688480	38.1	950.3
12	0	0	0	0	0	12	2022-04-10 10:00	X1FD	4688480	39	950.2
12	0	0	0	0	0	12	2022-04-10 11:00	X1FD	4688480	39.1	949.8
12	0	0	0	0	0	12	2022-05-17 12:00	X1FD	4688480	39.7	1022.9
12	0	0	0	0	0	12	2022-05-17 13:00	X1FD	4688480	39.6	1023.3
12	0	0	0	0	0	12	2022-05-17 14:00	X1FD	4688480	40.2	1023.4
12	0	0	0	0	0	12	2022-05-17 15:00	X1FD	4688480	37.4	1023.6
12	0	0	0	0	0	12	2022-05-17 16:00	X1FD	4688480	36.4	1023.8
12	0	0	0	0	0	12	2022-05-17 17:00	X1FD	4688480	35.8	1024.3
12	0	0	0	0	0	12	2022-05-17 18:00	X1FD	4688480	35.4	1024.7
9	0	1	0	2	0	12	2022-05-17 19:00	X1FD	4688480	25	1022.6
2	0	1	0	1	8	12	2022-05-17 20:00	X1FD	4688480	22.9	957.5
0	0	0	0	0	12	12	2022-05-17 21:00	X1FD	4688480	23.1	981.2
0	0	0	0	0	12	12	2022-05-17 22:00	X1FD	4688480	22.9	974.9
0	0	0	0	0	12	12	2022-05-17 23:00	X1FD	4688480	23.6	986
0	0	0	1	0	11	12	2022-05-18 00:00	X1FD	4688480	24.6	993.8
0	0	0	1	2	9	12	2022-05-18 01:00	X1FD	4688480	24.6	1005.2
11	0	1	0	0	0	12	2022-05-18 02:00	X1FD	4688480	33.8	1006.2
12	0	0	0	0	0	12	2022-05-18 03:00	X1FD	4688480	34	1006.1
12	0	0	0	0	0	12	2022-05-18 04:00	X1FD	4688480	34.2	1006.4
12	0	0	0	0	0	12	2022-05-18 05:00	X1FD	4688480	35.6	1006.9
12	0	0	0	0	0	12	2022-05-18 06:00	X1FD	4688480	40.1	1007
12	0	0	0	0	0	12	2022-05-18 07:00	X1FD	4688480	35.5	1006.5
12	0	0	0	0	0	12	2022-05-18 08:00	X1FD	4688480	36	1006
12	0	0	0	0	0	12	2022-05-18 09:00	X1FD	4688480	36.9	1005.6
12	0	0	0	0	0	12	2022-05-18 10:00	X1FD	4688480	37.9	1005.6
12	0	0	0	0	0	12	2022-05-18 11:00	X1FD	4688480	37.5	1004.7
12	0	0	0	0	0	12	2019-09-02 12:00	X1FE	4688481	37.9	1006.9
12	0	0	0	0	0	12	2019-09-02 13:00	X1FE	4688481	38.9	1009.7
12	0	0	0	0	0	12	2019-09-02 14:00	X1FE	4688481	38.4	1008.4
12	0	0	0	0	0	12	2019-09-02 15:00	X1FE	4688481	38.2	1008.2
12	0	0	0	0	0	12	2019-09-02 16:00	X1FE	4688481	37.5	1006.3
12	0	0	0	0	0	12	2019-09-02 17:00	X1FE	4688481	37.3	1006.8
12	0	0	0	0	0	12	2019-09-02 18:00	X1FE	4688481	37.4	1008.5
6	0	0	2	1	3	12	2019-09-02 19:00	X1FE	4688481	31.2	985
0	0	0	0	0	12	12	2019-09-02 20:00	X1FE	4688481	30.5	979.5
0	0	0	0	0	12	12	2019-09-02 21:00	X1FE	4688481	31.2	987
0	0	0	0	0	12	12	2019-09-02 22:00	X1FE	4688481	31.3	989.9
0	0	0	0	0	12	12	2019-09-02 23:00	X1FE	4688481	30.3	981.9
0	0	0	0	0	12	12	2019-09-03 00:00	X1FE	4688481	29.4	963.9
0	0	0	0	1	11	12	2019-09-03 01:00	X1FE	4688481	30.7	965
0	0	0	0	0	12	12	2019-09-03 02:00	X1FE	4688481	30.6	965.8
2	0	0	1	1	8	12	2019-09-03 03:00	X1FE	4688481	36.9	991.1
11	0	0	1	0	0	12	2019-09-03 04:00	X1FE	4688481	36.4	992.3
12	0	0	0	0	0	12	2019-09-03 05:00	X1FE	4688481	36.6	996.2
12	0	0	0	0	0	12	2019-09-03 06:00	X1FE	4688481	36.7	998.3
12	0	0	0	0	0	12	2019-09-03 07:00	X1FE	4688481	37.6	1003.1
12	0	0	0	0	0	12	2019-09-03 08:00	X1FE	4688481	36.7	1000.5
12	0	0	0	0	0	12	2019-09-03 09:00	X1FE	4688481	37.9	1006.4
12	0	0	0	0	0	12	2019-09-03 10:00	X1FE	4688481	37.9	1005.4
12	0	0	0	0	0	12	2019-09-03 11:00	X1FE	4688481	39.1	1008.6
12	0	0	0	0	0	12	2019-09-07 12:00	X1FE	4688481	38.3	959.5
12	0	0	0	0	0	12	2019-09-07 13:00	X1FE	4688481	37.8	961.3
12	0	0	0	0	0	12	2019-09-07 14:00	X1FE	4688481	37.5	962.8
12	0	0	0	0	0	12	2019-09-07 15:00	X1FE	4688481	36.6	962.3
12	0	0	0	0	0	12	2019-09-07 16:00	X1FE	4688481	36	962.7
12	0	0	0	0	0	12	2019-09-07 17:00	X1FE	4688481	37.5	970.5
3	0	1	1	0	7	12	2019-09-07 18:00	X1FE	4688481	34.1	957.2
0	0	0	0	3	9	12	2019-09-07 19:00	X1FE	4688481	34.9	964.9
0	0	0	0	0	12	12	2019-09-07 20:00	X1FE	4688481	35.6	976.9
0	0	0	0	0	12	12	2019-09-07 21:00	X1FE	4688481	32.6	937.3
0	0	0	0	1	11	12	2019-09-07 22:00	X1FE	4688481	31.8	904.4
0	0	0	0	1	11	12	2019-09-07 23:00	X1FE	4688481	32.3	898.3
0	0	0	0	1	11	12	2019-09-08 00:00	X1FE	4688481	32.4	897.3
0	0	0	0	1	11	12	2019-09-08 01:00	X1FE	4688481	33.4	900.6
0	0	0	0	1	11	12	2019-09-08 02:00	X1FE	4688481	34.1	913.2
6	0	0	1	1	4	12	2019-09-08 03:00	X1FE	4688481	38.4	948.5
11	0	0	1	0	0	12	2019-09-08 04:00	X1FE	4688481	37.2	957.1
12	0	0	0	0	0	12	2019-09-08 05:00	X1FE	4688481	37	966.6
12	0	0	0	0	0	12	2019-09-08 06:00	X1FE	4688481	37	974.3
12	0	0	0	0	0	12	2019-09-08 07:00	X1FE	4688481	36.8	979.3
12	0	0	0	0	0	12	2019-09-08 08:00	X1FE	4688481	38.3	990
12	0	0	0	0	0	12	2019-09-08 09:00	X1FE	4688481	40.4	999.7
12	0	0	0	0	0	12	2019-09-08 10:00	X1FE	4688481	38.5	992.7
12	0	0	0	0	0	12	2019-09-08 11:00	X1FE	4688481	37.9	992.7
12	0	0	0	0	0	12	2020-04-18 12:00	X1FE	4688481	43.6	1014.1
12	0	0	0	0	0	12	2020-04-18 13:00	X1FE	4688481	43.5	1012.5
12	0	0	0	0	0	12	2020-04-18 14:00	X1FE	4688481	40.7	1004
12	0	0	0	0	0	12	2020-04-18 15:00	X1FE	4688481	40	1003.8
12	0	0	0	0	0	12	2020-04-18 16:00	X1FE	4688481	39.4	1003.1
12	0	0	0	0	0	12	2020-04-18 17:00	X1FE	4688481	36.1	993.6
8	2	1	0	1	0	12	2020-04-18 18:00	X1FE	4688481	38.1	1005.6
1	0	0	1	0	10	12	2020-04-18 19:00	X1FE	4688481	31.8	972.1
0	0	2	0	0	10	12	2020-04-18 20:00	X1FE	4688481	31.5	954.3
0	0	2	1	0	9	12	2020-04-18 21:00	X1FE	4688481	32.1	962.3
0	0	0	0	0	12	12	2020-04-18 22:00	X1FE	4688481	32.1	961.8
0	0	0	0	0	12	12	2020-04-18 23:00	X1FE	4688481	30.8	945.9
0	0	0	0	0	12	12	2020-04-19 00:00	X1FE	4688481	30.8	935.9
0	0	0	0	0	12	12	2020-04-19 01:00	X1FE	4688481	30.1	920.7
0	0	0	0	0	12	12	2020-04-19 02:00	X1FE	4688481	29.5	904.6
0	0	0	0	1	11	12	2020-04-19 03:00	X1FE	4688481	30.4	897.9
1	0	1	0	2	8	12	2020-04-19 04:00	X1FE	4688481	33.2	916.4
0	0	1	3	3	5	12	2020-04-19 05:00	X1FE	4688481	33.1	937.1
0	0	1	3	4	4	12	2020-04-19 06:00	X1FE	4688481	33.2	952.3
0	0	1	2	3	6	12	2020-04-19 07:00	X1FE	4688481	33.4	964.5
0	0	1	1	5	5	12	2020-04-19 08:00	X1FE	4688481	33.9	975.1
0	0	0	2	6	4	12	2020-04-19 09:00	X1FE	4688481	34.2	982.7
0	0	0	1	4	7	12	2020-04-19 10:00	X1FE	4688481	34.9	990.2
0	0	0	2	4	6	12	2020-04-19 11:00	X1FE	4688481	35.2	995
0	0	1	1	2	8	12	2020-04-19 12:00	X1FE	4688481	35.9	999.9
0	0	0	1	3	8	12	2020-04-19 13:00	X1FE	4688481	35	998.5
0	0	0	3	4	5	12	2020-04-19 14:00	X1FE	4688481	33.9	996.7
0	0	0	0	5	7	12	2020-04-19 15:00	X1FE	4688481	32.2	993.4
0	0	0	0	3	9	12	2020-04-19 16:00	X1FE	4688481	31.1	992.6
0	0	0	1	1	10	12	2020-04-19 17:00	X1FE	4688481	30.2	992.3
0	0	0	0	0	12	12	2020-04-19 18:00	X1FE	4688481	28.1	986.4
0	0	0	0	3	9	12	2020-04-19 19:00	X1FE	4688481	27.1	984.6
0	0	0	1	2	9	12	2020-04-19 20:00	X1FE	4688481	27	985.3
0	0	0	0	5	7	12	2020-04-19 21:00	X1FE	4688481	27.9	987.9
0	0	0	0	1	11	12	2020-04-19 22:00	X1FE	4688481	28.1	983.4
0	0	0	2	3	7	12	2020-04-19 23:00	X1FE	4688481	27.5	972.1
0	0	0	1	2	9	12	2020-04-20 00:00	X1FE	4688481	26.6	961
0	0	0	1	2	9	12	2020-04-20 01:00	X1FE	4688481	27.8	953.9
0	0	1	0	4	7	12	2020-04-20 02:00	X1FE	4688481	29	960.4
5	0	0	0	2	5	12	2020-04-20 03:00	X1FE	4688481	35.4	974.4
8	3	1	0	0	0	12	2020-04-20 04:00	X1FE	4688481	34.9	964.5
12	0	0	0	0	0	12	2020-04-20 05:00	X1FE	4688481	31.9	950.5
12	0	0	0	0	0	12	2020-04-20 06:00	X1FE	4688481	32.6	951.7
12	0	0	0	0	0	12	2020-04-20 07:00	X1FE	4688481	34	954.2
12	0	0	0	0	0	12	2020-04-20 08:00	X1FE	4688481	33	947.8
12	0	0	0	0	0	12	2020-04-20 09:00	X1FE	4688481	33.1	946.5
12	0	0	0	0	0	12	2020-04-20 10:00	X1FE	4688481	32.8	944
12	0	0	0	0	0	12	2020-04-20 11:00	X1FE	4688481	33.1	943.9
12	0	0	0	0	0	12	2020-05-08 12:00	X1FE	4688481	37.3	961.7
12	0	0	0	0	0	12	2020-05-08 13:00	X1FE	4688481	37.1	960
12	0	0	0	0	0	12	2020-05-08 14:00	X1FE	4688481	39.5	967.4
12	0	0	0	0	0	12	2020-05-08 15:00	X1FE	4688481	37	957.5
12	0	0	0	0	0	12	2020-05-08 16:00	X1FE	4688481	36.7	956.1
12	0	0	0	0	0	12	2020-05-08 17:00	X1FE	4688481	36.3	954.6
12	0	0	0	0	0	12	2020-05-08 18:00	X1FE	4688481	36.9	956.8
4	4	2	0	0	2	12	2020-05-08 19:00	X1FE	4688481	33.5	943.9
0	0	0	0	1	11	12	2020-05-08 20:00	X1FE	4688481	30.4	928.5
0	0	0	0	4	8	12	2020-05-08 21:00	X1FE	4688481	30.9	936.1
0	0	0	0	0	12	12	2020-05-08 22:00	X1FE	4688481	30.8	936.9
0	1	0	0	1	10	12	2020-05-08 23:00	X1FE	4688481	30.3	935.8
0	0	0	0	2	10	12	2020-05-09 00:00	X1FE	4688481	30.4	934.3
0	0	1	0	0	11	12	2020-05-09 01:00	X1FE	4688481	29.6	930.9
2	0	1	1	0	8	12	2020-05-09 02:00	X1FE	4688481	37.2	958.7
12	0	0	0	0	0	12	2020-05-09 03:00	X1FE	4688481	34.6	953.1
12	0	0	0	0	0	12	2020-05-09 04:00	X1FE	4688481	35.3	959.5
12	0	0	0	0	0	12	2020-05-09 05:00	X1FE	4688481	35.2	961.8
12	0	0	0	0	0	12	2020-05-09 06:00	X1FE	4688481	39.6	979.4
12	0	0	0	0	0	12	2020-05-09 07:00	X1FE	4688481	38.3	973.5
12	0	0	0	0	0	12	2020-05-09 08:00	X1FE	4688481	39	975.7
12	0	0	0	0	0	12	2020-05-09 09:00	X1FE	4688481	38.5	973.4
12	0	0	0	0	0	12	2020-05-09 10:00	X1FE	4688481	38.4	973.2
12	0	0	0	0	0	12	2020-05-09 11:00	X1FE	4688481	37.9	971
12	0	0	0	0	0	12	2021-08-23 12:00	X7A0	4742033	36.6	1022.4
12	0	0	0	0	0	12	2021-08-23 13:00	X7A0	4742033	35.1	1022.3
11	1	0	0	0	0	12	2021-08-23 14:00	X7A0	4742033	35.4	1022.2
12	0	0	0	0	0	12	2021-08-23 15:00	X7A0	4742033	35.5	1022.3
12	0	0	0	0	0	12	2021-08-23 16:00	X7A0	4742033	42.2	1022.4
12	0	0	0	0	0	12	2021-08-23 17:00	X7A0	4742033	35.9	1022.6
12	0	0	0	0	0	12	2021-08-23 18:00	X7A0	4742033	35.2	1022.9
10	2	0	0	0	0	12	2021-08-23 19:00	X7A0	4742033	31.5	1026.4
2	4	1	1	1	3	12	2021-08-23 20:00	X7A0	4742033	24.6	1012.5
0	1	2	0	1	8	12	2021-08-23 21:00	X7A0	4742033	24.7	994.8
0	0	0	1	6	5	12	2021-08-23 22:00	X7A0	4742033	23.9	1000.9
0	0	0	2	2	8	12	2021-08-23 23:00	X7A0	4742033	26.6	1007.2
5	2	0	1	1	3	12	2021-08-24 00:00	X7A0	4742033	30.3	1027.5
8	1	3	0	0	0	12	2021-08-24 01:00	X7A0	4742033	34.1	1028.3
10	1	1	0	0	0	12	2021-08-24 02:00	X7A0	4742033	33.9	1027.6
9	1	1	1	0	0	12	2021-08-24 03:00	X7A0	4742033	27	1027.6
11	1	0	0	0	0	12	2021-08-24 04:00	X7A0	4742033	33.6	1026.8
12	0	0	0	0	0	12	2021-08-24 05:00	X7A0	4742033	33.1	1027
12	0	0	0	0	0	12	2021-08-24 06:00	X7A0	4742033	32.7	1027.3
12	0	0	0	0	0	12	2021-08-24 07:00	X7A0	4742033	41.4	1027.6
12	0	0	0	0	0	12	2021-08-24 08:00	X7A0	4742033	35.1	1027.9
12	0	0	0	0	0	12	2021-08-24 09:00	X7A0	4742033	41.5	1028.2
12	0	0	0	0	0	12	2021-08-24 10:00	X7A0	4742033	38.7	1028
12	0	0	0	0	0	12	2021-08-24 11:00	X7A0	4742033	38.5	1027.8
12	0	0	0	0	0	12	2021-10-02 12:00	X7A0	4742033	36	998.9
12	0	0	0	0	0	12	2021-10-02 13:00	X7A0	4742033	36.5	999
12	0	0	0	0	0	12	2021-10-02 14:00	X7A0	4742033	37	999.2
12	0	0	0	0	0	12	2021-10-02 15:00	X7A0	4742033	36.5	999.5
12	0	0	0	0	0	12	2021-10-02 16:00	X7A0	4742033	36.5	999.6
4	0	1	1	2	4	12	2021-10-02 17:00	X7A0	4742033	28.8	998.4
0	1	0	2	2	7	12	2021-10-02 18:00	X7A0	4742033	28.6	994
0	0	0	0	1	11	12	2021-10-02 19:00	X7A0	4742033	29.4	974.4
0	0	0	0	0	12	12	2021-10-02 20:00	X7A0	4742033	27.4	937.6
0	0	0	0	1	11	12	2021-10-02 21:00	X7A0	4742033	29.2	980.1
0	0	0	0	1	11	12	2021-10-02 22:00	X7A0	4742033	30	984.9
0	0	0	0	0	12	12	2021-10-02 23:00	X7A0	4742033	29.7	977.7
0	0	0	0	0	12	12	2021-10-03 00:00	X7A0	4742033	27.6	912.5
0	0	0	0	0	12	12	2021-10-03 01:00	X7A0	4742033	28.4	967.2
0	0	0	0	0	12	12	2021-10-03 02:00	X7A0	4742033	27.8	927.4
0	0	2	1	2	7	12	2021-10-03 03:00	X7A0	4742033	26.9	955.5
6	2	1	2	0	1	12	2021-10-03 04:00	X7A0	4742033	36.6	993.9
12	0	0	0	0	0	12	2021-10-03 05:00	X7A0	4742033	38.8	994.1
12	0	0	0	0	0	12	2021-10-03 06:00	X7A0	4742033	39.9	994.4
12	0	0	0	0	0	12	2021-10-03 07:00	X7A0	4742033	42	994.7
12	0	0	0	0	0	12	2021-10-03 08:00	X7A0	4742033	40.8	995.1
12	0	0	0	0	0	12	2021-10-03 09:00	X7A0	4742033	41.5	995.2
12	0	0	0	0	0	12	2021-10-03 10:00	X7A0	4742033	41.3	994.7
12	0	0	0	0	0	12	2021-10-03 11:00	X7A0	4742033	43.7	993.8
12	0	0	0	0	0	12	2021-09-07 11:35	X79B	4742039	37.6	1020
12	0	0	0	0	0	12	2021-09-07 12:35	X79B	4742039	40.4	1019.6
11	1	0	0	0	0	12	2021-09-07 13:35	X79B	4742039	38.4	1019
12	0	0	0	0	0	12	2021-09-07 14:35	X79B	4742039	38.6	1018.7
12	0	0	0	0	0	12	2021-09-07 15:35	X79B	4742039	37.6	1018.5
12	0	0	0	0	0	12	2021-09-07 16:35	X79B	4742039	37.2	1018.4
12	0	0	0	0	0	12	2021-09-07 17:35	X79B	4742039	33.6	1019.1
6	2	1	2	0	1	12	2021-09-07 18:35	X79B	4742039	36.2	1019.7
11	1	0	0	0	0	12	2021-09-07 19:35	X79B	4742039	35.7	1019.6
11	1	0	0	0	0	12	2021-09-07 20:35	X79B	4742039	35.5	1019.7
10	0	0	0	1	1	12	2021-09-07 21:35	X79B	4742039	27.2	952.2
0	0	0	0	0	12	12	2021-09-07 22:35	X79B	4742039	26.3	916.7
0	0	0	1	0	11	12	2021-09-07 23:35	X79B	4742039	28.1	1004.9
0	0	0	0	0	12	12	2021-09-08 00:35	X79B	4742039	26.9	1021.9
0	0	0	0	0	12	12	2021-09-08 01:35	X79B	4742039	26.9	1021.5
0	0	0	0	0	12	12	2021-09-08 02:35	X79B	4742039	26.7	1021.8
0	0	0	0	1	11	12	2021-09-08 03:35	X79B	4742039	27.7	908.5
0	0	0	0	0	12	12	2021-09-08 04:35	X79B	4742039	26.1	847.4
0	2	1	1	3	5	12	2021-09-08 05:35	X79B	4742039	28.7	1022.1
1	0	2	0	0	9	12	2021-09-08 06:35	X79B	4742039	29.6	1022.7
0	0	0	1	0	11	12	2021-09-08 07:35	X79B	4742039	38.3	1022.6
10	0	0	0	1	1	12	2021-09-08 08:35	X79B	4742039	39	1022.5
12	0	0	0	0	0	12	2021-09-08 09:35	X79B	4742039	40.4	1022
12	0	0	0	0	0	12	2021-09-08 10:35	X79B	4742039	38	1021.7
12	0	0	0	0	0	12	2021-10-19 11:35	X79B	4742039	37.4	1018.2
12	0	0	0	0	0	12	2021-10-19 12:35	X79B	4742039	36.3	1018
12	0	0	0	0	0	12	2021-10-19 13:35	X79B	4742039	36.6	1018
12	0	0	0	0	0	12	2021-10-19 14:35	X79B	4742039	36.7	1018.3
12	0	0	0	0	0	12	2021-10-19 15:35	X79B	4742039	32.5	1018.3
5	2	0	1	1	3	12	2021-10-19 16:35	X79B	4742039	23.7	864.9
0	0	0	0	0	12	12	2021-10-19 17:35	X79B	4742039	20.4	819.8
0	0	0	0	0	12	12	2021-10-19 18:35	X79B	4742039	21.8	851.8
0	0	0	0	0	12	12	2021-10-19 19:35	X79B	4742039	21.9	825.8
0	0	0	0	0	12	12	2021-10-19 20:35	X79B	4742039	22.4	887
0	0	0	0	0	12	12	2021-10-19 21:35	X79B	4742039	26.7	1006.5
0	0	0	2	3	7	12	2021-10-19 22:35	X79B	4742039	27.9	1004.6
0	0	0	1	2	9	12	2021-10-19 23:35	X79B	4742039	27.5	1004.6
0	0	0	0	0	12	12	2021-10-20 00:35	X79B	4742039	27.7	994
0	0	0	0	0	12	12	2021-10-20 01:35	X79B	4742039	27.2	1004.7
0	0	0	0	0	12	12	2021-10-20 02:35	X79B	4742039	29	1017.9
0	0	0	0	0	12	12	2021-10-20 03:35	X79B	4742039	28.7	956.3
2	1	3	1	3	2	12	2021-10-20 04:35	X79B	4742039	32.4	1025.1
0	1	0	3	2	6	12	2021-10-20 05:35	X79B	4742039	33.5	1025.7
0	0	0	1	6	5	12	2021-10-20 06:35	X79B	4742039	34.9	1026.4
0	0	0	4	2	6	12	2021-10-20 07:35	X79B	4742039	36.5	1026.9
0	0	1	2	4	5	12	2021-10-20 08:35	X79B	4742039	36.9	1026.8
0	0	0	3	4	5	12	2021-10-20 09:35	X79B	4742039	36.7	1026.2
0	0	0	0	9	3	12	2021-10-20 10:35	X79B	4742039	35.2	1025.2
0	0	0	0	3	9	12	2021-10-20 11:35	X79B	4742039	33.2	1024.7
0	1	0	3	1	7	12	2021-10-20 12:35	X79B	4742039	34	1024.7
0	0	1	5	2	4	12	2021-10-20 13:35	X79B	4742039	31.9	1024.7
0	0	0	0	6	6	12	2021-10-20 14:35	X79B	4742039	31.3	1024.4
0	0	0	1	3	8	12	2021-10-20 15:35	X79B	4742039	27.4	998.2
0	0	1	1	1	9	12	2021-10-20 16:35	X79B	4742039	26.3	997.4
0	0	0	0	1	11	12	2021-10-20 17:35	X79B	4742039	25.8	971.2
0	0	0	0	0	12	12	2021-10-20 18:35	X79B	4742039	24.6	946.4
0	0	0	0	0	12	12	2021-10-20 19:35	X79B	4742039	24.9	931.4
0	0	0	0	0	12	12	2021-10-20 20:35	X79B	4742039	25.6	928.9
0	0	0	0	0	12	12	2021-10-20 21:35	X79B	4742039	23.3	864.2
0	0	0	0	0	12	12	2021-10-20 22:35	X79B	4742039	23.4	873.8
0	0	0	0	0	12	12	2021-10-20 23:35	X79B	4742039	24.4	839.5
0	0	0	0	0	12	12	2021-10-21 00:35	X79B	4742039	24.4	832.1
0	0	0	0	0	12	12	2021-10-21 01:35	X79B	4742039	25.1	838.5
0	0	0	0	0	12	12	2021-10-21 02:35	X79B	4742039	25.5	984.8
3	1	1	0	0	7	12	2021-10-21 03:35	X79B	4742039	37.6	1010.5
12	0	0	0	0	0	12	2021-10-21 04:35	X79B	4742039	39.6	1011.1
12	0	0	0	0	0	12	2021-10-21 05:35	X79B	4742039	40.7	1011.7
12	0	0	0	0	0	12	2021-10-21 06:35	X79B	4742039	39.5	1011.9
12	0	0	0	0	0	12	2021-10-21 07:35	X79B	4742039	40.5	1011.6
12	0	0	0	0	0	12	2021-10-21 08:35	X79B	4742039	41	1010.9
12	0	0	0	0	0	12	2021-10-21 09:35	X79B	4742039	41.4	1010.3
12	0	0	0	0	0	12	2021-10-21 10:35	X79B	4742039	41.8	1009.5
12	0	0	0	0	0	12	2021-09-13 12:00	X7AE	4742055	37.1	1001.6
12	0	0	0	0	0	12	2021-09-13 13:00	X7AE	4742055	36.8	1001.9
12	0	0	0	0	0	12	2021-09-13 14:00	X7AE	4742055	36.2	1002
12	0	0	0	0	0	12	2021-09-13 15:00	X7AE	4742055	35.9	1001.9
12	0	0	0	0	0	12	2021-09-13 16:00	X7AE	4742055	35.1	1002
12	0	0	0	0	0	12	2021-09-13 17:00	X7AE	4742055	33.8	1002
[truncated: 258 more rows]
