# Supplementary material for: Extremely low daylight sea-crossing flights of a nocturnal migrant
Source: PNAS Nexus. 2023 Jul 8;2(7):pgad225. doi: 10.1093/pnasnexus/pgad225 (PMC10355279; doi:10.1093/pnasnexus/pgad225)
Supplement: pgad225_Supplementary_Data [file pgad225_supplementary_data.zip › PNASNEXUS-PNASNEXUS-2023-00095R-s02.csv]

Quantity	Age/Stage	Gender	Activity	East Coord	North Coord	Start Date	Start Time	End Date	End Time	Comment
1		Male	Migrating SE	243530	6556271	2021-09-03	5:30:00	2021-09-03	5:30:00
1			Migrating	3843	6471970	2018-05-10	8:05:00	2018-05-10	8:05:00	Kom inn fra sør og landet i første busken ved sjøfuglbua
1		Male	Migrating NE	188900	6538300	2017-05-13		2017-05-13
1			Migrating N	202560	6548680	1996-05-26	4:00:00	1996-05-26	12:00:00
1			Migrating	268437	6570399	1892-05-21		1892-05-21		FMØ1/1995 Thome Ankom först 21 mai.
1			Migrating	268437	6570399	1891-05-07		1891-05-07		FMØ1/1995 Thome Ankom 7 mai.
1			Migrating	268437	6570399	1886-05-05		1886-05-05		FMØ1/1995 Thome Ankom 5 mai.
1			Migrating	268437	6570399	1888-05-04		1888-05-04		FMØ1/1995 Thome Ankom 4 mai.
1			Migrating	268437	6570399	1896-04-30		1896-04-30		FMØ1/1995 Thome Ankom 30 april
1			Migrating	268437	6570399	1887-05-03		1887-05-03		FMØ1/1995 Thome Ankom 3 mai.
1			Migrating	268437	6570399	1890-04-26		1890-04-26		FMØ1/1995 Thome Ankom 26 april og var endnu inden månedens udgang alm.
1			Migrating	268437	6570399	1885-05-01		1885-05-01		FMØ1/1995 Thome Ankom 1te mai.
1			Migrating	268437	6570399	1897-05-11		1897-05-11		FMØ1/1995 Thome Ankom 11 mai.
1			Migrating	268437	6570399	1894-05-11		1894-05-11		FMØ1/1995 Thome Ankom 11 mai.
1			Migrating SW	227742	6561246	2015-08-16	23:00:00	2015-08-16	23:00:00
1		Male	Migrating N	30325	6454495	2015-06-06	7:55:00	2015-06-06	11:03:00	Rett inn fra sjøen
1			Migrating E	202560	6548680	1980-08-21	5:45:00	1980-08-21	13:30:00
1			Migrating NW	3843	6471970	2014-05-22	8:53:00	2014-05-22	8:55:00	kom inn fra havet i sør-vest som den forgående, men denne var i langt bedre form og tok høyde når vandrefalken kom og forsvant ut av sikte videre mot nord-vest
1			Migrating NE	3843	6471970	2014-05-22	7:45:00	2014-05-22	7:48:00	kom inn fra havet i sør-vest, slått i vannet av vandrefalk nær land og slukt levende sekundet etter av svartbak!
2			Migrating	3843	6471970	2014-05-22		2014-05-22
1			Migrating SW	190500	6539000	2012-09-04	19:30:00	2012-09-04	19:30:00	Kom trekkende ute i havet over 1 km. ute, men så ut til å gå inn mot land sør for Vestre Saltstein! Sprøtt!
1		Female	Migrating N	244344	6595990	1999-05-29		1999-05-29
1			Migrating	3843	6471970	2009-05-26		2009-05-26
1			Migrating SW	202560	6548680	1997-08-14	5:00:00	1997-08-14	19:00:00
