# Supplementary material for: Extremely low daylight sea-crossing flights of a nocturnal migrant
Source: PNAS Nexus. 2023 Jul 8;2(7):pgad225. doi: 10.1093/pnasnexus/pgad225 (PMC10355279; doi:10.1093/pnasnexus/pgad225)
Supplement: pgad225_Supplementary_Data [file pgad225_supplementary_data.zip › PNASNEXUS-PNASNEXUS-2023-00095R-s03.csv]

Quantity	Age/Stage	Gender	Activity	East Coord	North Coord	Start Date	Start Time	End Date	End Time	Comment
1			sträckande N	1553222	6277761	1980-05-25	19:30	1980-05-25	19:30
1			sträckande O	1264720	6359740	1981-05-15		1981-05-15
1		hane	sträckande O	1264720	6359740	1981-05-17		1981-05-17
1		hona	sträckande O	1264720	6359740	1981-05-18		1981-05-18		Stöttes och drog sen vidare.
1			sträckande	1642174	6312627	1982-05-24		1982-05-24		insträckande
1			sträckande	1499041	6210367	1985-05-17	04:25	1985-05-17	09:45
1			sträckande	1290345	6315885	1986-05-04		1986-05-04		FpV suppl. 14, 1987. Insträckande. Ulf Löfås m.fl.
1			sträckande	1305390	6295006	1988-05-16		1988-05-16		FpV suppl. 18, 1989. Insträckande. Anders Bergqvist.
1			sträckande	1290345	6315885	1989-05-12		1989-05-12		FpV suppl. 19, 1990. Insträckande. Jörgen Fagerblom.
1			sträckande	1290345	6315885	1993-05-12		1993-05-12		Insträckande.
1			sträckande	1619161	6516578	1994-05-22		1994-05-22		>N (PSM mfl) (FGLSTN) (Rrkark. FiSt 1996:1)
1			sträckande	1290345	6315885	1994-05-25		1994-05-25		FpV 1995:3. Insträckande. FOF
1		hane	sträckande	1499041	6210367	1995-05-16		1995-05-16
1		hona	sträckande	1493592	6202748	1995-05-25		1995-05-25
2			sträckande NO	1440128	6209463	1996-05-18		1996-05-18
1			sträckande	1322543	6279167	1996-05-24		1996-05-24		FiSH 1996. Insträckande. Anita Öckner.
1			sträckande	1493592	6202748	1998-05-22	10:30	1998-05-22	10:30	Insträckande från söder. Fällde troligen på Norraskär.
1		hona	sträckande	1619161	6516578	2000-05-21		2000-05-21
1			sträckande	1642174	6312627	2000-05-23	07:00	2000-05-23	07:00	Insträckande från havet
1			sträckande N	1571468	6329611	2000-05-25	15:00	2000-05-25	15:00
1			sträckande	1619161	6516578	2001-05-26		2001-05-26
1			sträckande V	1690365	6372978	2004-05-22	04:20	2004-05-22	08:15
1		hane	sträckande	1493592	6202748	2004-05-22		2004-05-22
1			sträckande	1389572	6140907	2004-05-29	04:15	2004-05-29	09:15	Kom instr och landade i gäset Obs:Sven Splittorff
1			sträckande S	1550294	6264057	2004-05-29		2004-05-29		Sträckte sakta söderut långt ute till havs
1		hane	sträckande N	1619161	6516578	2004-05-29		2004-05-29
1			sträckande	1389572	6140907	2004-06-01	04:30	2004-06-01	09:30
1			sträckande V	1552670	6271517	2004-06-01	06:00	2004-06-01	06:00	Insträckande från ost
1			sträckande	1550891	6267808	2005-05-03	13:30	2005-05-03	13:30	Kom insträckande från havet, försvann in i bland träden och sjöbodarna
1		hona	sträckande N	1493592	6202748	2005-05-19		2005-05-19
1			sträckande	1642174	6312627	2005-05-27		2005-05-27
1			sträckande	1293999	6376416	2005-05-30		2005-05-30		Lennart Valden
1			sträckande O	1264720	6359740	2006-05-04		2006-05-04
1		hane	sträckande NV	1305390	6295006	2006-05-06		2006-05-06
1		hane	sträckande	1564440	6306143	2006-05-21	10:30	2006-05-21	12:10	Kom från havet kl. 11:55. Rastade kort i en tall innan den försvann vidare.
1		hona	sträckande N	1493592	6202748	2006-05-27		2006-05-27
2			sträckande V	1709715	6431608	2007-05-16	04:20	2007-05-16	07:50	insträckande
1			sträckande	1308842	6288274	2007-06-08	09:00	2007-06-08	09:00	insträckande från havet
5			sträckande N	1471554	6221489	2008-05-12		2008-05-12
1			sträckande N	1493592	6202748	2008-05-22		2008-05-22		Mobbad av mås långt ut över havet.
2		hona	sträckande N	1493592	6202748	2009-05-25		2009-05-25
1		hane	sträckande SV	1493592	6202748	2009-06-09		2009-06-09
1			sträckande S	1493592	6202748	2009-06-12		2009-06-12		Långt ut över havet O Klippan. Försvann plötsligt och måste ha landat/kraschlandat i vattnet!
1			sträckande N	1471554	6221489	2010-05-05		2010-05-05		Insträckande över stugan. Landade kort stund vid dasset.
1			sträckande N	1471554	6221489	2010-05-11		2010-05-11
1		hane	sträckande N	1499041	6210367	2011-05-06		2011-05-06		insträck, rastar på sydudden
1			sträckande	1289578	6316979	2011-05-07	06:00	2011-05-07	07:00	Ett annat ex än vid Morups tånge.
1			sträckande	1290345	6315885	2011-05-07	07:25	2011-05-07	07:25	Insträckande. Rastade kortvarigt i fyrträdgården.
1			sträckande N	1622034	6593058	2011-05-10	18:24	2011-05-10	18:24	Jag obsar
5			sträckande N	1471554	6221489	2011-05-21		2011-05-21		Måttlig V vind. 1 hane och 1 hona tillsammans, övriga tre icke könsbestämda
1		hane	sträckande N	1471554	6221489	2011-05-26		2011-05-26
1		hane	sträckande N	1471554	6221489	2012-05-01		2012-05-01
1			sträckande N	1448056	6221430	2012-06-07		2012-06-07
1		hona	sträckande SV	1493592	6202748	2013-05-07		2013-05-07
1			sträckande	1290345	6315885	2013-05-18		2013-05-18		Insträckande
1		hona	sträckande O	1290345	6315885	2013-05-19	04:15	2013-05-19	11:00
1		hane	sträckande N	1471554	6221489	2013-06-01	04:00	2013-06-01	07:40
1		hona	sträckande NV	1493592	6202748	2013-06-04		2013-06-04
1		hona	sträckande	1493592	6202748	2013-06-07		2013-06-07
1		hane	sträckande N	1471554	6221489	2014-04-29		2014-04-29
2			sträckande	1432440	6207819	2014-05-17		2014-05-17		Instr. från havet.
1			sträckande V	1405844	6151686	2014-05-18	05:30	2014-05-18	16:30	Kom insträckandes över havet, försvann in mellan Skillinge Norra och Morfars hamn
1		hane	sträckande O	1264720	6359740	2014-05-19		2014-05-19		Strax efter 04:00.
1			sträckande N	1471554	6221489	2014-05-21		2014-05-21
1			sträckande N	1399220	6187502	2015-05-14		2015-05-14
1			sträckande N	1471554	6221489	2015-05-16		2015-05-16
1			sträckande	1550294	6264057	2015-05-18		2015-05-18		Kom insträckande från öster vid 7:30-tiden!
noterad			sträckande	1701244	6476473	2015-05-22		2015-05-22
1			sträckande O	1305390	6295006	2016-05-09	05:30	2016-05-09	09:00
1		hona	sträckande N	1471554	6221489	2016-05-09		2016-05-09
1		hona	sträckande N	1471554	6221489	2016-05-22		2016-05-22
1		hona	sträckande N	1493592	6202748	2016-05-25		2016-05-25
1		hane	sträckande N	1471554	6221489	2016-06-03		2016-06-03
1		hane	sträckande N	1471554	6221489	2017-05-13	04:30	2017-05-13	09:15
1		hane	sträckande N	1499041	6210367	2017-05-13		2017-05-13		09:10
1		hane	sträckande N	1471554	6221489	2017-05-14	04:30	2017-05-14	08:00
1		hane	sträckande N	1471554	6221489	2017-05-18		2017-05-18
1			sträckande N	1641520	6311483	2017-05-21	08:00	2017-05-21	08:00	Kom insträckande
1		hane	sträckande N	1493592	6202748	2017-05-23		2017-05-23
1			sträckande NV	1701244	6476473	2017-05-24		2017-05-24		från färjan mellan Nynäshamn och Gotska sandön
3			sträckande N	1493592	6202748	2018-05-07		2018-05-07
1		hane	sträckande N	1432440	6207819	2018-05-08	04:45	2018-05-08	09:00
2			sträckande N	1493592	6202748	2018-05-08		2018-05-08
1			sträckande O	1290345	6315885	2018-05-11	04:45	2018-05-11	09:00
1			sträckande V	1687646	6370615	2018-05-12	04:30	2018-05-12	06:00	Kom insträckande över havet
1		hona	sträckande N	1471554	6221489	2018-05-15		2018-05-15
1			sträckande N	1471554	6221489	2018-05-21		2018-05-21
1			sträckande N	1405844	6151686	2018-05-27	04:45	2018-05-27	17:10
1		hane	sträckande N	1545676	6245116	2019-04-28	15:30	2019-04-28	18:30	Uppt ca 1 km ut lågt över vattnet. Såg ut att kämpa för landvinning mot vinden. Kunde följas ca 1 min när den försvann i vågdalarna. Två timmar senare upptäcktes den ingen då ca 300 m ut. Följdes i ca 3-4 min då den gick ner på vattnet igen. Nu var den borta i 5 min men dök upp igen och kunde följas utom synhåll. Trodde inte de kunde ligga på vattnet. Varför flög den inte in till land och vilade?
1			sträckande O	1281082	6338040	2019-05-10	05:20	2019-05-10	05:20	Insträckande lågt över havet.
1			sträckande N	1440128	6209463	2019-05-11		2019-05-11
1			sträckande O	1322543	6279167	2019-05-17	15:48	2019-05-17	15:48	Var mycket trött när den kom in över revet och flög in bland tallarna i Påarp.
1			sträckande N	1432440	6207819	2019-05-19	06:30	2019-05-19	11:00
1			sträckande O	1322543	6279167	2019-05-19	07:45	2019-05-19	08:05	Hona. Sträckte in från havet.
1			sträckande	1576975	6361043	2019-05-20	04:30	2019-05-20	17:00	Kommer över havet och går in mot land efter talldungen
1			sträckande	1542721	6239087	2019-05-24		2019-05-24
2			sträckande V	1542980	6238788	2019-05-30	04:41	2019-05-30	04:41	Came in from the east, headed for Näsbybadet.
1		hona	sträckande N	1471554	6221489	2019-05-30	07:00	2019-05-30	07:00
1		hane	sträckande NV	1471554	6221489	2019-05-30	07:45	2019-05-30	07:45
11			sträckande V	1657500	6321720	2019-05-31	04:15	2019-05-31	09:10	Alla insträckande från havet. Kom antingen en eller två åt gången. Könsfördelning, sex hanar och fem honor. Nytt sträckrekord för Sverige enligt AP!
6			sträckande N	1471554	6221489	2019-06-01	04:30	2019-06-01	07:00	1+1+4. Helt stiltje och god sikt sen dimma vid 7 ;(
3			sträckande V	1542980	6238788	2019-06-01	05:14	2019-06-01	05:14
1			sträckande V	1657500	6321720	2019-06-01	20:30	2019-06-01	21:15
2			sträckande V	1542980	6238788	2019-06-02	06:24	2019-06-02	07:19
1	2K+	honfärgad	sträckande NV	1547084	6251729	2019-06-11	07:18	2019-06-11	07:21	Insträckande lågt från SO till örens mellersta del.
1		hona	sträckande O	1264720	6359740	2019-06-11		2019-06-11		Den kom insträckande 17:40 över Hamnudden, Kausan och Västudden mobbad av vitfågel. Troligen slog den inte till på ön utan sågs senast sträcka österut över Hamnudden.
1	2K+	hane	sträckande NV	1547083	6249205	2020-05-09		2020-05-09
1			sträckande V	1709715	6431608	2020-05-10	05:30	2020-05-10	07:15	Sträckte in N fyren
1			sträckande V	1405844	6151686	2020-05-17	08:00	2020-05-17	08:00
1			sträckande N	1471554	6221489	2020-05-21	04:30	2020-05-21	09:15
1			sträckande O	1281060	6337942	2020-05-21	04:57	2020-05-21	07:42	Insträckande lågt över vattnet 05.50
2			sträckande N	1471554	6221489	2020-05-22		2020-05-22		En hane och en obesstämd till kön
1			sträckande N	1471554	6221489	2020-05-24	04:15	2020-05-24	07:30
1		hane	sträckande N	1471554	6221489	2020-05-24	08:00	2020-05-24	08:00	Nummer två för morgonen
1			sträckande V	1709715	6431608	2020-05-27	05:30	2020-05-27	06:00	Kom insträckande österifrån
1		hane	sträckande N	1471554	6221489	2020-05-27		2020-05-27
1			sträckande N	1389503	6140572	2020-05-29	04:00	2020-05-29	10:00
47			sträckande N	1471554	6221489	2020-05-29	04:00	2020-05-29	09:00	Kom från syd och sträckt målmedvetet in över land. Lejonparten gick in mot Gö udde-Gåsfeten väster om Lindö udde. Glesa flockar på 5 ex, 4, 3, 3 och 2 ex 7 ggr samt 18 solo. Mest på ett svep med tuben längs horisonten 8 ex. Klart med en svag vind från NO/O Tidigare har som max 6 ex setts str i Blekinge, så en väldigt speciell dag och upplevelse.
1	2K+		sträckande NV	1547084	6251729	2020-05-29	05:14	2020-05-29	05:17	Insträckande från SO över spegelblank Östersjö. Fällde troligen på stranden norr om Bernts / Göstas sjöstuga. Sträckobstid denna morgon var 05:10-07:10, men inga fler caprimulgus sågs.
1			sträckande N	1389503	6140572	2020-05-30	04:00	2020-05-30	10:00
3			sträckande	1619161	6516578	2020-05-30	04:15	2020-05-30	09:45	Insträckande
1			sträckande N	1645358	6311702	2020-05-30		2020-05-30		Kom in från havet
2			sträckande N	1389503	6140572	2020-06-01	04:00	2020-06-01	09:00	1 hane 1 hona.
1			sträckande N	1471554	6221489	2021-05-11		2021-05-11
1			sträckande O	1281082	6338040	2021-05-13	05:01	2021-05-13	08:18	Damp net alldeles i så min närhet 05.34.
1		hona	sträckande N	1471554	6221489	2021-05-13		2021-05-13
1		hane	sträckande N	1389503	6140572	2021-05-14	04:00	2021-05-14	11:00
2			sträckande N	1471554	6221489	2021-05-14	05:30	2021-05-14	09:00
1			sträckande N	1268705	6363866	2021-05-14	07:00	2021-05-14	15:00	Stöttes på västrevet, drog stadigt norr.
2			sträckande N	1471554	6221489	2021-05-14		2021-05-14		Hane och en hona
1			sträckande N	1429001	6207599	2021-05-26	04:15	2021-05-26	09:30
1		hane	sträckande N	1471554	6221489	2021-05-26		2021-05-26
2		hona	sträckande N	1471554	6221489	2021-05-31		2021-05-31
2			sträckande O	1281082	6338040	2021-06-03	04:41	2021-06-03	08:45	Lågt över vattnet söder om Gubbanäsan 05.20.
1			sträckande O	1281082	6338040	2021-06-03	04:41	2021-06-03	08:45	Lågt över vattnet norr om mig 06.17.
1	3K+	hane	sträckande V	1547084	6251729	2021-06-03	06:47	2021-06-03	06:51	Insträckande från ONO mot sydspetsen på Mellby ör. Fortsatte upp mot Granplanteringen i Torp
1		hona	sträckande V	1654186	6325443	2019-06-01	09:00	2019-06-01	10:00
1			sträckande	1556973	6286753	2008-05-20	06:30	2008-05-20	06:30	Kom insträckande från nordost
1			sträckande NO	1305660	6294999	2018-05-01	07:30	2018-05-01	07:30	Sågs från Skallen, Haverdal och sträckte in över land i höjd med Särdals strand där den tappades bland träd och villatomter.
1			sträckande O	1310298	6142807	2015-05-20		2015-05-20
1			sträckande O	1310298	6142807	2017-05-18	06:00	2017-05-18	09:00	Sträckte in 6:00 i närheten av fyren
1			sträckande NO	1310298	6142807	2019-05-24	06:30	2019-05-24	08:15	Insträckande öster om Måkläppen över havet
1			sträckande NO	1310298	6142807	2019-06-02	06:00	2019-06-02	08:30	instr på sydsidan
1			sträckande NO	1310298	6142807	2020-06-01	05:30	2020-06-01	07:51
1			sträckande SV	1310298	6142807	2021-05-12	06:32	2021-05-12	06:35
2			sträckande	1281417	6338396	1997-05-17		1997-05-17		FpV 1998:3. Insträckande.
1			sträckande O	1281417	6338396	2002-05-07		2002-05-07
1			sträckande NO	1281417	6338396	2010-05-12	05:20	2010-05-12	05:20	Insträckande lågt över vattnet.
1			sträckande	1697258	6479688	2005-05-25		2005-05-25
1		hona	sträckande	1697258	6479688	2015-05-22	11:50	2015-05-22	11:50	Följde båten på närhåll en stund och vek sedan av in mot Bredsandsudde.
1			sträckande	1697258	6479688	2015-05-25		2015-05-25		Insträckande!
1			sträckande	1697061	6479688	2018-06-01		2018-06-01		kom insträckande från havet Väster ifrån och landade på udden!
1		hane	sträckande NV	1516350	6244520	2012-05-05	03:50	2012-05-05	14:10	Kom insträckande lågt över vattnet vid 05-snåret.
1			sträckande N	1467451	6223947	2019-05-22		2019-05-22
1			sträckande N	1394405	6140103	2005-05-08	06:30	2005-05-08	11:00	Insträckande 09:58
1			sträckande N	1394405	6140103	2019-05-25		2019-05-25		Kom insträckande utifrån havet.
1			sträckande N	1536970	6252079	2008-05-16	08:00	2008-05-16	08:00
1			sträckande N	1368820	6572650	2006-06-08	03:30	2006-06-08	03:30	Kom insträckande på låg höjd över vattnet och attackerades av två lärkfalkar.
1		hane	sträckande O	1249880	6411770	2012-04-30	06:30	2012-04-30	13:00	kom utifrån havet i V och gick ner och rastade alldeles vid stranden
1		hane	sträckande O	1249970	6404685	2016-05-11	04:50	2016-05-11	10:15	Upptäcktes kl 09:55 när den var ca 500 m ut över havet. Kämpade i den friska O-vinden och mot några närgångna trutar. Landade en kort stund bara några meter ifrån där jag stod och fortsatte därefter österut. Första fyndet för Kråkudden?
1		hane	sträckande O	1249970	6404685	2017-05-14	04:50	2017-05-14	10:30	Kl 07:20. Flög hela tiden lågt över vattnet. Tappade bort den när den försvann bakom Mellersta Bolleskären, gick möjligtvis ner där.
1			sträckande NO	1249970	6404685	2018-05-16	04:50	2018-05-16	08:45	Ca 1-1,5 km ut kl 07:05. Kunde följa den i minst 5 min då den långsamt flög mot NO.
1		hona	sträckande	1389528	6140623	2004-06-01		2004-06-01		Obs:Sven Splittorff
1			sträckande	1388830	6140580	2005-05-08	04:30	2005-05-08	11:30
1			sträckande	1388830	6140580	2006-05-17	04:30	2006-05-17	10:00
1			sträckande N	1388830	6140580	2008-05-10	04:45	2008-05-10	09:45
1			sträckande N	1388830	6140580	2008-05-12	04:30	2008-05-12	11:00
1			sträckande N	1389528	6140623	2014-05-18	04:30	2014-05-18	11:00
1			sträckande N	1389528	6140623	2014-05-21	04:00	2014-05-21	09:00
1		hane	sträckande N	1389528	6140623	2021-05-14	04:00	2021-05-14	11:00
1			sträckande	1618918	6518672	1993-05-23		1993-05-23
1	adult	hane	sträckande	1619302	6514608	1994-05-22	07:00	1994-05-22	07:00	insträckande
3			sträckande N	1619302	6514608	2020-05-30	04:30	2020-05-30	08:30	Insträckande från havet.
1			sträckande	1328822	6175363	2005-05-03	21:25	2005-05-03	21:25
1			sträckande	1268582	6363849	2018-05-12	06:00	2018-05-12	14:00	Kom insträckande från väster, landade vid fyren.
1		hane	sträckande NO	1290206	6316033	1993-05-12	05:30	1993-05-12	12:00
1	adult		sträckande O	1306790	6255380	2020-05-22	18:00	2020-05-22	18:00
1			sträckande N	1537043	6230388	1976-06-12	03:00	1976-06-12	20:00	Kom insträckande vid udden, alldeles ovanför oss! Flög mot fyrträdgården där den landade vid ett par tillfällen.
1			sträckande N	1536878	6229959	1978-05-31		1978-05-31
1			sträckande N	1536878	6229959	1980-05-26		1980-05-26
1		hona	sträckande	1536878	6229959	1987-06-01		1987-06-01
1			sträckande N	1536878	6229959	1988-05-29		1988-05-29
1			sträckande N	1536878	6229959	1995-05-25		1995-05-25
1	adult	hona	sträckande	1536878	6229959	1997-05-19	05:45	1997-05-19	06:45	Kom insträckande.
1			sträckande NO	1536878	6229959	2004-05-22	07:00	2004-05-22	09:25	Insträckande under morgonen.
2			sträckande N	1536878	6229959	2004-05-26		2004-05-26
1			sträckande N	1536878	6229959	2004-05-28		2004-05-28
5			sträckande N	1536878	6229959	2004-05-30		2004-05-30		Insträckande under morgonen.
3			sträckande N	1536878	6229959	2004-05-31		2004-05-31		Ganska långt efter soluppgången.
1			sträckande N	1536878	6229959	2004-06-02		2004-06-02
1			sträckande NV	1536878	6229959	2005-05-22	05:57	2005-05-22	05:57
3			sträckande N	1536878	6229959	2005-05-30	04:00	2005-05-30	09:00	Insträck kl 05:08 från S mot NE (in i stationsträdgården?), 05:12 in från S rakt norrut över Västrevet samt kl 06:57 från SE mot NW. Ett ex ringmärktes under morgonen.
1		hane	sträckande N	1536878	6229959	2006-05-12		2006-05-12		sannolikt samma som togs i fångsten
1			sträckande N	1536878	6229959	2006-05-31	03:45	2006-05-31	07:45	Kl 04:30-04:36 - upptäcktes långt i sydväst. Drog först stadigt NO, men öster om Sälön tog den nordlig kurs in över södra Schäferiängen. OBS! Ett andra ex sträckte in över Sandvik/Schäferi 06:30 (Thord Fransson) och ett tredje ex fångades vid lunchtid.
1			sträckande NV	1537925	6231371	2006-05-31	06:30	2006-05-31	06:30	Obsad av Thord Fransson. Sågs sträcka in från havet över Sandviksrevlarna/Schäferi mot Lunden. Notera också: en nattskärra infångades vid lunchtid nere på udden. Se Ottenby fstn dagbok!
1			sträckande	1536878	6229959	2006-05-31		2006-05-31
1	adult	hane	sträckande NO	1536878	6229959	2006-06-01	03:45	2006-06-01	07:45	En hanne sträckte in från SW kl 06:40-06:45 söder om/över södra Västrevet.
1			sträckande N	1536878	6229959	2006-06-01	04:20	2006-06-01	04:20
1		hona	sträckande V	1536878	6229959	2006-06-02	03:45	2006-06-02	06:45	Sträckte västerut söder om udden kl 06:30-06:35 (ev mot NW sen).
1			sträckande NV	1536878	6229959	2006-06-05	03:45	2006-06-05	06:45	Kl 06:38-06:43 långt väster om udden. Såg ut att vara en hona.
1		hona	sträckande	1536878	6229959	2006-06-08		2006-06-08
1			sträckande NO	1536878	6229959	2007-06-10	04:00	2007-06-10	06:00	Kl 05:25, insträckande från SSV utanför Västrevet.
1	3K+	hane	sträckande N	1536878	6229959	2008-05-10	07:40	2008-05-10	07:40	Hög höjd, attackerad av kajor.
1		hane	sträckande	1536878	6229959	2008-05-12		2008-05-12
1		hane	sträckande N	1536878	6229959	2008-05-15	04:30	2008-05-15	07:30	Klockan 06:25 strax öster om Sälön.
1	2K+	hane	sträckande N	1536878	6229959	2008-05-22	04:10	2008-05-22	07:10	Insträckande helt nära från söder kl 04:52 och flög in i Bertils trädgård. Kunde senare ses sovande där. Mycket och klart vitt på vingar och stjärt - undrar om en 2K hanne har så tydligt vita fält?
1		hane	sträckande NO	1536878	6229959	2008-05-26	04:10	2008-05-26	07:10	Kl 05:32-05:36 långt i NV, ute i sundet ... med kurs på Södra Lunden?
1		hane	sträckande NV	1536878	6229959	2008-05-29	04:15	2008-05-29	07:15	Mot NNV kl 05:42-05:44 väster om udden.
1			sträckande N	1536878	6229959	2009-05-04		2009-05-04
1		hane	sträckande	1536878	6229959	2009-05-11	05:00	2009-05-11	06:15	instrk
1			sträckande	1536878	6229959	2009-05-13		2009-05-13
1			sträckande	1536878	6229959	2009-05-14	05:00	2009-05-14	08:30	sen rast vid hamnen
1		hane	sträckande N	1536879	6230024	2009-05-16	07:10	2009-05-16	07:10
1			sträckande N	1536878	6229959	2009-05-19	09:30	2009-05-19	14:50	09:50
1		hona	sträckande NO	1536878	6229959	2009-05-23	04:30	2009-05-23	06:20	In mot fyrträdgården.
1			sträckande	1540962	6233830	2009-05-24		2009-05-24
1		hane	sträckande NO	1536878	6229959	2010-05-22	05:30	2010-05-22	09:40	Insträckande 06:38
2			sträckande N	1536878	6229959	2010-05-23	04:00	2010-05-23	06:20	Kl 05:56 och 05:59. En av dem satte sig att sova i ett av träden framför Fyrmästarvillan/Vita huset och visade upp sig fint. En tredje nattskärra noterades vid 07-rundan bakom Vita huset. Troligen även den en insträckare.
1			sträckande N	1536878	6229959	2010-05-24	04:35	2010-05-24	08:35	Insträckande strax öster om södra vindskyddet kl 06:28.
1		hane	sträckande O	1536577	6230945	2010-05-26		2010-05-26		Insträckande mot fyrträdgården.
1			sträckande N	1536878	6229959	2010-05-29	05:25	2010-05-29	05:35	Östra sidan av udden. Kraftig vindavdrift men lyckades ta sig i land uppåt Sandrevlarna.
1			sträckande	1536878	6229959	2010-06-03		2010-06-03
1			sträckande N	1536878	6229959	2010-06-04	04:15	2010-06-04	07:50
3			sträckande N	1536878	6229959	2011-05-20	04:15	2011-05-20	09:45	Kl 05:48 väster om udden mot NNV, 05:57 dito samt kl 09:31 ett ex rakt över Norra vindskyddet (obsplats denna morgon) mot NNO. Fortsatte över parkeringen och längs muren norrut.
1			sträckande N	1536878	6229959	2011-05-21	04:15	2011-05-21	07:15	Kl 04:37, strax väster om Västrevet.
1			sträckande NO	1536878	6229959	2011-05-21	06:30	2011-05-21	10:15	Kom instr på västsidan och gick in en bit N sjömärket 08.25. Trol hona (såg inga vongfläckar, men långt håll och lite dåligt ljus)
1		hona	sträckande N	1536878	6229959	2011-05-26	08:00	2011-05-26	08:00	Upptäcktes av Jeff Price ute på udden, när den kom insträckande från söder. Jag fick syn på den under sträckflykt norrut strax väster om Krattfällan. Nattskärran fortsatte förbi NV-knuten på fågelstationen och försvann ur sikte.
1		hona	sträckande N	1536878	6229959	2012-05-21	04:10	2012-05-21	06:40	Insträckande längs Vallen kl 05:36, några meter från oss fågelskådare. Getmjölkaren fortsatte in i Bertils trädgård, där den sågs vid 07-tiden.
1		hane	sträckande N	1536878	6229959	2012-05-24	04:10	2012-05-24	05:10	Insträckande från söder kl 04:20, lågt ... tätt över Vallen och några meter från Vindskyddet. Flög in bakom Fågel Blå. En knapp timme senare hade den fångats i stationsträdgården.
1		hona	sträckande N	1536878	6229959	2012-05-26	04:05	2012-05-26	08:05	Kl 04:40 väster om udden. En tidigare nattskärra noterades av Bosse C ca kl 04:00 str mot N över parkeringen intill fågelstationen. Kom ut ur fångstträdgården.
1		hane	sträckande N	1536577	6230945	2012-05-27	08:18	2012-05-27	08:18
1			sträckande NO	1536878	6229959	2013-05-04	04:45	2013-05-04	09:15	Kl 07:50 - upptäcktes tack vare en attackerande gråtrut. Nattskärran steg då ganska högt upp mot himlen. När uppvaktningen var över, sänkte den sig till vågtoppshöjd och kunde inte följas längre.
1	3K+	hane	sträckande N	1536879	6230024	2013-05-08	07:01	2013-05-08	07:01	Kom strax över Krattfällan, var på väg att fälla vid Guidenätet, men vek av västerut och fortsatte norrut förbi Norra vindskyddet.
1		hona	sträckande N	1536878	6229959	2013-05-30	04:00	2013-05-30	08:30	Kl 05:16. Verkade landa på utsidan av Hamnudden.
1			sträckande N	1536878	6229959	2014-06-01	04:00	2014-06-01	07:00	Klockan 04:15 in från söder, uppvaktad av en gråtrut. Tog då höjd och borde ha nått udden på ganska hög höjd, vilket inte är vanligt. Insträcket brukar ske strax över vattenytan.
1			sträckande N	1536577	6230945	2014-06-05	06:49	2014-06-05	06:52	Upptäcktes sydväst om Hamnen, när den blev attackerad av måsar. Den skärrade skärran steg till ganska hög höjd och fortsatte sen aktivt mot NNO, ibland glidflykt, tills getmjölkaren försvann i den framrullande dimman, som kom just då.
1	3K+	hane	sträckande N	1536878	6229959	2014-06-12	07:52	2014-06-12	07:54	Upptäcktes nordsträckande av GA. Getmjölkaren flög längs Skarvstenarna men strax söder om Västrevet svängde den in över Gäddviken och kom via Norra vindskyddet mellan bilarna på parkeringen. Fortsatte N över Schäferiängarna.
3			sträckande N	1536878	6229959	2015-05-15	06:00	2015-05-15	10:00	Varav en rastade i fyrträdgården Kom insträckande från havet.
1	3K+	hane	sträckande NO	1536878	6229959	2015-05-19	04:45	2015-05-19	07:45	Klockan 07:16-07:18 in från SV över södra Skarvstenarna, in mot fyrplatsens trädgård, ev fågelstationens fångstträdgård. I den hårda sidvinden uppvisade nattskärran en stadig, överraskande kraftfull och falkliknande flykt.
1			sträckande NV	1536878	6229959	2015-05-23	06:00	2015-05-23	06:00	Kom in från havet lågnt i NO och drog mot NV in över lunden.
1			sträckande	1536878	6229959	2016-05-05		2016-05-05
1			sträckande N	1536577	6230945	2016-05-11	06:00	2016-05-11	10:00
1	3K+	hane	sträckande N	1536878	6229959	2016-05-12	06:00	2016-05-12	09:00	Klockan 07:29-07:44. Upptäcktes tidigt sträckande mot NO. Småningom kursändring mot N på utsidan av Västrevet. Sågs i 15 minuter, så det var en flaxig slutfas av nattsträcket ... troligen inte alls trött, bara irriterad av vitfågelns uppvaktning.
1		hane	sträckande	1536878	6229959	2016-05-14		2016-05-14
1		hane	sträckande N	1536878	6229959	2016-05-22	05:00	2016-05-22	10:30
1			sträckande N	1536878	6229959	2016-05-25	10:50	2016-05-25	10:50	Kom in från havet och flög lågt rakt upp mot Fågel Blå.
1		hane	sträckande N	1536878	6229959	2016-05-27	04:30	2016-05-27	06:30	Kom insträckande över havet, landade i fyrträdgården och började senare att spela.
1			sträckande	1536878	6229959	2016-05-28	07:15	2016-05-28	08:30	Kom insträckande ca 0820 tappades bakom träden vid fyren
1		hona	sträckande	1536878	6229959	2016-05-29		2016-05-29
1		hane	sträckande N	1536878	6229959	2017-05-13	05:30	2017-05-13	09:30	sträckte långt ut och upp i sundet
1			sträckande N	1536878	6229959	2017-05-14	04:20	2017-05-14	08:40	Kl 04:20 kom den insträckande och sträckte vidare norrut
1	2K+	hona	sträckande N	1536878	6229959	2017-05-24	04:30	2017-05-24	08:30	Klockan 06:10-06:14 ganska långt väster om udden.
1		hane	sträckande N	1536878	6229959	2017-05-26	05:51	2017-05-26	05:51	Kom insträckandes från havet och flög någon meter ifrån oss som stod vid udden.
1		hane	sträckande NO	1536878	6229959	2018-05-10	04:30	2018-05-10	09:30	Kom insträckande över havet.
1			sträckande	1536878	6229959	2018-05-31	14:30	2018-05-31	15:30
1			sträckande N	1536878	6229959	2019-05-19		2019-05-19
1			sträckande	1536878	6229959	2019-05-22	05:00	2019-05-22	08:30
4			sträckande	1536878	6229959	2019-05-25	05:20	2019-05-25	11:10	4 ex instr under morgonen: hane 06.54, hona 07.09, hona 07.20 och hane 08.44.
1			sträckande N	1536878	6229959	2019-05-30	04:10	2019-05-30	07:30
4			sträckande	1536878	6229959	2019-06-01	04:30	2019-06-01	09:05	Instr/str N: 05.05, 05.36 och 07.52. +1
4			sträckande	1536878	6229959	2019-06-02	04:20	2019-06-02	10:40	Tre hanar kom instr under morgonen: 05.57, 06.20 (passerade lågt och nära vid vindskyddet) och 06.37.
1		hona	sträckande	1536878	6229959	2019-06-04		2019-06-04
3			sträckande N	1536878	6229959	2020-05-11	06:00	2020-05-11	11:00	Alla kom på förvånadsvärt hög höjd, i den hårda nordvinden, från havet. Två sänkte sig och gick ner i trädgården. En sträckte vidare över Västrevet.
1		hane	sträckande N	1536878	6229959	2020-05-17	05:30	2020-05-17	10:00
1		hane	sträckande N	1536879	6230024	2020-05-20	10:20	2020-05-20	10:20
1	2K+		sträckande N	1536878	6229959	2020-05-24	06:00	2020-05-24	09:00
1	2K+	hona	sträckande NO	1536878	6229959	2020-05-26	08:10	2020-05-26	08:13	Ganska långt väster om udden, fortsatte utanför Västrevet. Samtidigt en mystery bird, på närmare håll, som torde ha varit en nattskärratrots att den flög mer falklikt aktivt med endast ett glid under flera minuter.
1			sträckande	1536878	6229959	2020-05-27	06:15	2020-05-27	08:15	Sträckte in till fyrträdgården
3		hona	sträckande	1536878	6229959	2020-05-29		2020-05-29
1		hane	sträckande	1536878	6229959	2020-05-29		2020-05-29
2			sträckande	1536878	6229959	2020-06-01		2020-06-01
1			sträckande	1536878	6229959	2020-06-02		2020-06-02
1		hona	sträckande	1536878	6229959	2020-06-11		2020-06-11
1		hona	sträckande N	1536878	6229959	2021-05-14	05:30	2021-05-14	09:00	Kom in från havet och slog sig sedan ner i Bertils trädgård.
1	2K+		sträckande NO	1536577	6230945	2021-05-25	08:31	2021-05-25	08:36	Ganska långt ut NV om Västrevet, insträckande lågt från SV. I närheten av Svartskär tog den cirklande höjd av någon anledning. Kunde inte se att den attackerades...kanske ändå oroad.
1		hona	sträckande	1536878	6229959	2021-06-01		2021-06-01
1			sträckande N	1536878	6229959	2021-06-05	06:06	2021-06-05	06:06	Kom insträckandes lågt över havet. En pilgrimsfalk satte efter den men såg ut att klara sig.
1			sträckande O	1242790	6427330	2018-05-16	07:00	2018-05-16	11:30	Kom insträckande från väst 08:15 , Oväntat!!
1			sträckande	1551200	6272900	1999-05-21		1999-05-21		Vid hamnen, Kom insträckande.
1			sträckande O	1545633	6244124	2009-05-20		2009-05-20		Kom insträckande från havet
1			sträckande V	1545633	6244124	2011-05-26		2011-05-26		insträckande från havet
1		hona	sträckande	1545633	6244124	2019-05-31	10:15	2019-05-31	10:45	kom insträckande från sjön
1			sträckande N	1343653	6137179	2012-05-30	06:40	2012-05-30	06:40	Insträckande lågt över havet mellan Böste o Smyge.
1		hane	sträckande N	1343653	6137179	2018-05-17	07:00	2018-05-17	10:00
1			sträckande	1343653	6137179	2018-06-03	05:30	2018-06-03	05:30	Upptäcktes en bra bit ut, följde den hela vägen tills den försvann strax väster om Dungen. Gick förmodligen ner där.
1		hane	sträckande NV	1441040	6223920	2011-05-26	04:20	2011-05-26	06:10	Passerade på 50m håll!
1			sträckande NV	1441040	6223920	2014-05-12	04:30	2014-05-12	08:10	Insträckande från havet 06:10.
1			sträckande	1514389	6619270	2005-06-12	01:00	2005-06-12	01:00
1			sträckande V	1502475	6216526	2019-05-12	05:00	2019-05-12	11:00	fågelstation
1		hane	sträckande V	1502624	6216135	2019-05-12	05:30	2019-05-12	10:00
2			sträckande	1502605	6216428	2020-05-29		2020-05-29		Insträckande
1			sträckande NO	1457490	6579433	1988-05-13	22:30	1988-05-13	22:30
3			sträckande O	1324121	6274141	2019-05-19	05:00	2019-05-19	12:00	Två sträckte in över Tönnersa norra och en vid Lagaoset. Två hannar och en hona. Båda kom inskränkande från havet under morgonen.
1			sträckande	1498986	6209381	2009-05-19	07:00	2009-05-19	12:20	Kom insträckande. Troligen hona
1		hane	sträckande N	1498986	6209381	2016-05-04	05:00	2016-05-04	09:00
1		hane	sträckande N	1498986	6209381	2016-05-12		2016-05-12
1			sträckande	1498986	6209381	2017-05-13	09:14	2017-05-13	09:14	Insträckande från söder.
1	adult	hane	sträckande	1498986	6209381	2018-05-05	05:00	2018-05-05	09:30	bra och nära obs när den kommer insträckande över ett spegelblankt hav och far vidare upp i talldungen
2			sträckande N	1498986	6209381	2020-05-11		2020-05-11		En insträckande hona+1 hane som stöttes vid vägen vid husvagnsdungen.
1		hane	sträckande	1406022	6198761	2006-06-14	16:31	2006-06-14	16:31	Sträckte in från havet över Revhaken bland alla måsar mitt på ljusan dag. Jättetydliga vita vingfläckar både ovan och under.
1			sträckande S	1577392	6360851	2016-05-22		2016-05-22		Sträckte in från norr och såg ut att gå in i talldungen norr om parkeringen.
1			sträckande V	1690918	6371969	2000-05-21		2000-05-21
1		hona	sträckande V	1690918	6371969	2000-05-21		2000-05-21
