# Supplementary material for: Extremely low daylight sea-crossing flights of a nocturnal migrant
Source: PNAS Nexus. 2023 Jul 8;2(7):pgad225. doi: 10.1093/pnasnexus/pgad225 (PMC10355279; doi:10.1093/pnasnexus/pgad225)
Supplement: pgad225_Supplementary_Data [file pgad225_supplementary_data.zip › PNASNEXUS-PNASNEXUS-2023-00095R-s04.csv]

Timestamp	Bird Id	Body mass (g)
2002-06-04 04:00	4238367	78.5
1989-05-11 05:00	4275474	79.3
1989-05-11 07:00	4275475	74.1
1990-06-01 09:00	4289627	78.5
1991-05-16 08:00	4310632	66.5
1991-06-02 10:00	4310651	66.5
1991-06-04 04:00	4310652	83.2
1991-06-05 06:00	4310654	68.5
1994-05-24 05:00	4336769	78.9
1996-05-04 05:00	4361430	89.1
1996-06-01 03:00	4361457	80.6
1997-05-15 04:00	4362326	75.5
1997-05-27 06:00	4362337	70.7
1997-05-29 11:00	4362339	68.6
2001-05-14 04:00	4461629	90.7
2004-05-26 05:00	4484136	73.4
2004-05-28 04:00	4484141	82
2004-05-28 04:00	4484142	88.8
2004-05-29 04:00	4484143	83.3
2004-05-30 04:00	4484144	72.8
2004-05-31 04:00	4484149	88.4
2004-06-02 06:00	4484154	74.9
2004-06-06 03:00	4484159	80.8
2004-06-06 05:00	4484164	73.8
2005-05-26 03:00	4505263	89.3
2005-05-30 07:00	4505267	79.2
2006-05-12 04:00	4525113	77.6
2006-05-26 03:00	4525123	83.2
2006-05-31 11:00	4525124	69.1
2006-06-08 04:00	4525132	80.4
2007-05-15 09:00	4530655	69.8
2007-05-28 06:00	4530662	80.6
2007-06-01 07:00	4530665	83.4
2007-06-14 05:00	4530679	69.9
2008-05-26 03:00	4557972	81.4
2008-05-28 04:00	4557973	76.7
2009-05-14 08:00	4580376	81.4
2009-05-19 09:00	4580378	62.9
2010-05-10 11:00	4586298	75.2
2010-05-23 08:00	4586311	70.6
2010-05-24 04:00	4586312	74.8
2010-05-30 03:00	4586316	78.7
2010-05-30 07:00	4586317	74.2
2010-05-30 07:00	4586318	67.6
2010-05-30 07:00	4586319	78.4
2010-06-03 11:00	4586325	75.1
2010-06-05 03:00	4586328	66
2010-06-05 06:00	4586330	69.1
2012-05-22 10:00	4610124	75
2012-05-24 05:00	4610125	77.7
2013-05-13 06:00	4610730	74.6
2013-05-31 04:00	4610737	87.6
2014-05-18 04:00	4611689	80.6
2015-05-10 09:00	4633201	68.2
2015-05-15 04:00	4633203	69
2015-05-16 04:00	4633204	69.1
2015-05-31 04:00	4633214	84.2
2016-05-22 07:00	4633649	69.4
2017-05-26 07:00	4641739	70.6
2018-05-10 05:00	4685726	80.3
2018-05-25 09:00	4685736	68.1
2019-05-14 08:00	4704772	83.2
2019-05-24 04:00	4704781	75.7
2019-05-25 04:00	4704782	74.1
2019-05-25 07:00	4704783	75
2019-05-25 09:00	4704784	74.5
2019-05-25 10:00	4704785	80.3
2019-05-30 07:00	4704788	77
2019-05-31 04:00	4704790	77.1
2019-06-01 06:00	4704794	74.7
2019-06-02 07:00	4704795	74.5
2020-05-14 06:00	4734099	63.6
2020-05-20 06:00	4734103	72.5
2020-05-26 05:00	4734108	82.8
2020-05-26 11:00	4734110	72.3
2020-05-28 10:00	4734113	69.5
2020-05-29 06:00	4734114	72.4
2020-06-01 10:00	4734118	70
2020-06-03 04:00	4734120	70.9
2020-06-03 05:00	4734121	71.3
2020-06-04 04:00	4734124	81.6
2021-05-14 04:00	4735058	78.5
2021-05-17 05:00	4735060	79.4
2021-05-20 08:00	4735064	74.2
2021-05-26 04:00	4735065	72.9
2021-05-30 05:00	4735070	83.8
2021-06-01 04:00	4735072	80.5
2021-06-03 04:00	4735074	78.4
2021-06-04 04:00	4735076	79
2001-05-01 07:00	5120992	82.4
2022-05-06 06:00	4757101	68.69999695
2022-05-21 04:00	4757116	87.69999695
2022-05-23 04:00	4757117	76
2022-05-30 09:00	4757124	68.80000305
2022-06-01 03:00	4757128	87.80000305
