# Supplementary material for: Extremely low daylight sea-crossing flights of a nocturnal migrant
Source: PNAS Nexus. 2023 Jul 8;2(7):pgad225. doi: 10.1093/pnasnexus/pgad225 (PMC10355279; doi:10.1093/pnasnexus/pgad225)
Supplement: pgad225_Supplementary_Data [file pgad225_supplementary_data.zip › PNASNEXUS-PNASNEXUS-2023-00095R-s05.csv]

Timestamp	Bird Id	Tag Id	Latitude	Longitude
2015-08-08 21:00	4625547	13570	56.817495	16.633246
2015-08-08 23:00	4625547	13570	56.155413	16.519113
2015-08-09 21:00	4625547	13570	56.056005	16.114072
2015-08-09 23:00	4625547	13570	55.372528	16.436874
2015-08-10 21:00	4625547	13570	54.14287	16.681195
2015-09-03 23:11	4625547	13570	40.734523	24.082375
2015-09-04 23:11	4625547	13570	38.91554	25.699227
2015-09-05 21:11	4625547	13570	36.354636	26.518562
2015-09-05 23:11	4625547	13570	35.396052	27.03217
2015-09-06 21:11	4625547	13570	29.70535	29.417735
2016-08-29 19:52	4639159	13572	57.143125	15.090563
2016-08-29 21:52	4639159	13572	55.774838	16.390697
2016-08-30 19:52	4639159	13572	53.300191	18.154283
2016-09-15 21:48	4639159	13572	37.230988	22.167525
2016-09-16 19:49	4639159	13572	35.579312	22.766473
2016-09-16 21:49	4639159	13572	33.979063	22.946497
2016-09-17 19:49	4639159	13572	30.295242	24.328495
2015-09-05 22:51	4639159	13589	57.087107	16.456688
2015-09-06 20:51	4639159	13589	54.963329	15.931143
2015-09-06 22:51	4639159	13589	53.348747	16.596227
2015-09-07 20:51	4639159	13589	50.469678	20.310752
2015-09-28 22:47	4639159	13589	37.819885	22.845961
2015-09-29 20:47	4639159	13589	36.761177	23.053832
2015-09-29 22:47	4639159	13589	36.760637	23.054065
2015-09-30 20:47	4639159	13589	34.537893	22.505658
2015-09-30 22:47	4639159	13589	33.450406	22.559876
2015-10-01 20:47	4639159	13589	31.099589	23.744821
2015-10-01 22:47	4639159	13589	30.309723	24.157181
2015-10-02 20:47	4639159	13589	28.214273	24.417166
2017-08-25 20:49	4678204	13589	57.076571	16.468195
2017-08-28 20:49	4678204	13589	53.681889	14.678559
2017-09-13 22:46	4678204	13589	41.96773	21.983464
2017-09-15 20:46	4678204	13589	36.404434	23.66832
2017-09-16 20:45	4678204	13589	34.086133	24.061026
2017-09-16 22:45	4678204	13589	33.051149	24.458257
2017-09-17 20:45	4678204	13589	29.424387	25.804171
2016-08-29 21:03	4678204	15018	56.700872	16.525956
2016-08-29 23:03	4678204	15018	56.700987	16.526033
2016-08-30 21:03	4678204	15018	55.951994	16.761257
2016-08-30 23:03	4678204	15018	55.108157	16.924697
2016-08-31 21:03	4678204	15018	53.025146	17.214613
2016-09-14 23:02	4678204	15018	37.333029	21.933362
2016-09-15 21:02	4678204	15018	35.245715	22.773692
2016-09-15 23:02	4678204	15018	34.223828	23.18067
2016-09-16 21:02	4678204	15018	29.433069	24.294524
2016-08-22 23:01	4639165	15055	57.086674	16.469203
2016-08-23 21:01	4639165	15055	56.914983	16.508681
2016-08-23 23:01	4639165	15055	55.981436	16.57374
2016-08-24 21:01	4639165	15055	53.373014	17.547134
2016-09-20 23:01	4639165	15055	38.366759	28.980586
2016-09-21 23:01	4639165	15055	34.332791	31.309913
2016-09-22 21:01	4639165	15055	29.703855	33.563892
2016-08-15 23:00	4678186	15056	57.453361	16.53072
2016-08-16 21:00	4678186	15056	56.877542	16.753109
2016-08-16 23:00	4678186	15056	55.940181	17.770919
2016-08-17 21:00	4678186	15056	54.913099	20.057528
2016-09-21 23:03	4678186	15056	37.942224	27.75034
2016-09-22 21:03	4678186	15056	34.814481	31.13102
2016-09-22 23:03	4678186	15056	34.047206	32.188916
2016-09-23 21:03	4678186	15056	29.761299	32.922053
2017-09-01 23:00	4678384	20030	56.95706	16.303274
2017-09-02 21:00	4678384	20030	54.966985	15.757929
2017-09-02 23:00	4678384	20030	54.027716	15.775092
2017-10-22 23:01	4678384	20030	43.904529	16.699852
2017-10-23 21:01	4678384	20030	41.01363	18.097657
2017-10-23 23:01	4678384	20030	39.589845	19.065738
2017-10-24 21:01	4678384	20030	37.105858	21.595847
2017-10-25 21:01	4678384	20030	35.878893	20.991658
2017-10-25 23:01	4678384	20030	35.231527	20.531737
2017-10-26 21:01	4678384	20030	28.848427	19.191031
2018-04-18 23:03	4678384	20030	31.824901	24.915673
2018-04-19 21:03	4678384	20030	35.227496	29.173736
2018-04-20 21:03	4678384	20030	36.736225	31.654145
2018-05-21 23:03	4678384	20030	57.033068	21.727127
2018-05-22 21:03	4678384	20030	57.373268	20.72247
2018-05-22 23:03	4678384	20030	57.650017	19.472885
2018-05-23 21:03	4678384	20030	57.799925	18.307657
2018-05-23 23:03	4678384	20030	57.604715	16.622414
2018-08-10 21:00	4688398	20030	57.449395	16.530114
2018-08-13 21:00	4688398	20030	56.54994	15.959161
2018-08-16 21:00	4688398	20030	54.037294	17.215812
2018-09-07 23:00	4688398	20030	41.829251	24.134106
2018-09-08 21:00	4688398	20030	40.08287	24.859629
2018-09-08 23:00	4688398	20030	39.189485	24.999061
2018-09-09 21:00	4688398	20030	36.180293	26.259058
2018-09-09 23:00	4688398	20030	34.798245	26.533878
2018-09-10 21:00	4688398	20030	28.955458	29.252104
2019-05-01 23:02	4688398	20030	37.119465	9.941511
2019-05-02 23:02	4688398	20030	39.247457	10.956059
2019-05-03 21:02	4688398	20030	42.923746	11.994597
2019-05-20 21:03	4688398	20030	53.212191	14.348466
2019-05-20 23:03	4688398	20030	54.29897	14.287873
2019-05-21 21:03	4688398	20030	55.41599	13.193795
2017-08-11 21:00	4678396	20055	57.519574	16.628471
2017-08-14 21:00	4678396	20055	56.187819	16.36086
2017-08-17 21:00	4678396	20055	50.20706	18.284349
2017-09-18 22:59	4678396	20055	39.178911	23.384926
2017-09-19 20:59	4678396	20055	36.753862	25.797726
2017-09-19 22:59	4678396	20055	36.226678	25.887722
2017-09-20 20:59	4678396	20055	35.9196	28.244814
2017-09-21 20:59	4678396	20055	29.345124	30.911337
2018-04-09 22:58	4678396	20055	29.727144	14.55792
2018-04-11 22:58	4678396	20055	39.235974	21.451078
2018-05-05 22:57	4678396	20055	53.323817	15.425678
2018-05-06 20:57	4678396	20055	54.138503	15.093747
2018-05-07 20:57	4678396	20055	56.125716	14.447381
2018-08-12 21:00	4688397	20055	57.401895	16.66227
2018-08-15 21:00	4688397	20055	54.217277	18.305448
2018-09-07 22:59	4688397	20055	41.19199	23.382828
2018-09-08 20:59	4688397	20055	39.634121	24.333571
2018-09-08 22:59	4688397	20055	38.825842	24.965767
2018-09-09 20:59	4688397	20055	34.011176	26.827014
2018-09-09 22:59	4688397	20055	32.941477	27.276344
2018-09-10 20:59	4688397	20055	28.286299	28.138587
2019-05-20 22:57	4688397	20055	35.919837	7.957377
2019-05-21 20:57	4688397	20055	37.23549	8.738222
2019-05-21 22:57	4688397	20055	37.962856	8.775305
2019-05-22 20:57	4688397	20055	39.50725	9.649999
2019-05-24 22:57	4688397	20055	42.18169	9.418192
2019-05-25 20:57	4688397	20055	44.406319	9.577554
2019-06-04 22:57	4688397	20055	53.041426	15.385416
2019-06-05 22:57	4688397	20055	55.591235	13.834985
2017-08-10 21:00	4678380	20085	57.492278	16.646123
2017-08-13 21:00	4678380	20085	56.990474	16.813699
2017-08-16 21:00	4678380	20085	50.819038	17.46988
2017-09-12 23:00	4678380	20085	37.323184	23.311063
2017-09-14 21:00	4678380	20085	33.206231	24.618619
2017-09-14 23:00	4678380	20085	32.092156	25.22259
2017-09-15 21:00	4678380	20085	27.864885	25.7002
2018-04-10 23:02	4678380	20085	32.672554	12.684353
2018-04-11 23:02	4678380	20085	34.615823	15.017925
2018-04-12 23:02	4678380	20085	41.882463	19.965784
2018-05-05 23:02	4678380	20085	54.717121	17.237845
2018-05-07 21:02	4678380	20085	56.646735	16.045225
2017-08-19 20:59	4678337	20091	57.480133	16.574131
2017-08-22 20:59	4678337	20091	53.77633	21.083067
2017-09-14 22:58	4678337	20091	38.644073	28.198767
2017-09-15 20:58	4678337	20091	34.660984	28.944476
2017-09-16 20:58	4678337	20091	29.135734	30.069804
2017-08-15 21:00	4678010	20093	56.343054	15.858981
2017-08-18 21:00	4678010	20093	53.926447	16.514085
2017-09-15 23:01	4678010	20093	36.75995	29.130338
2017-09-16 21:01	4678010	20093	34.827841	29.802482
2017-09-16 23:01	4678010	20093	33.833515	29.980321
2017-09-17 21:01	4678010	20093	29.588294	30.427609
2018-04-18 23:03	4678010	20093	30.46614	14.417001
2018-04-19 21:03	4678010	20093	33.525534	13.478876
2018-04-20 21:03	4678010	20093	37.73235	12.694078
2018-04-20 23:03	4678010	20093	37.733058	12.694333
2018-04-22 21:03	4678010	20093	41.609655	12.71751
2018-05-11 23:03	4678010	20093	54.131418	13.535369
2018-05-12 21:03	4678010	20093	54.948145	13.37645
2018-05-12 23:03	4678010	20093	55.604962	13.290323
2017-08-11 21:00	4678395	20094	57.510959	16.615914
2017-08-14 21:00	4678395	20094	54.279533	18.451967
2017-09-04 23:00	4678395	20094	42.155094	22.914834
2017-09-05 21:00	4678395	20094	38.950071	25.470332
2017-09-05 23:00	4678395	20094	38.183026	25.997825
2017-09-06 21:00	4678395	20094	35.978924	26.576025
2017-09-06 23:00	4678395	20094	34.8686	26.758288
2017-09-07 21:00	4678395	20094	30.379483	27.912527
2018-04-13 23:01	4678395	20094	32.049616	13.38244
2018-04-14 21:01	4678395	20094	33.983599	14.207543
2018-04-14 23:01	4678395	20094	36.367368	14.922318
2018-04-15 21:01	4678395	20094	39.276201	15.577208
2018-04-15 23:01	4678395	20094	40.572226	15.824204
2018-05-06 23:01	4678395	20094	54.201623	16.979598
2018-05-07 21:01	4678395	20094	54.654987	16.743403
2018-05-07 23:01	4678395	20094	55.540589	16.341254
2018-05-08 21:01	4678395	20094	56.980724	16.246117
2017-08-09 21:00	4678374	20097	56.123851	15.861524
2017-08-12 21:00	4678374	20097	53.661192	16.788916
2017-09-14 23:00	4678374	20097	39.330417	26.603031
2017-09-15 21:00	4678374	20097	37.104364	27.207996
2017-09-15 23:00	4678374	20097	36.155241	27.487332
2017-09-16 21:00	4678374	20097	33.311821	28.99515
2017-09-16 23:00	4678374	20097	32.275767	29.33161
2017-09-17 21:00	4678374	20097	28.145351	30.020063
2018-04-10 21:01	4678374	20097	30.657056	16.816537
2018-04-10 23:01	4678374	20097	32.040432	17.479591
2018-04-11 23:01	4678374	20097	39.063616	18.77156
2018-04-12 21:01	4678374	20097	43.477997	18.14947
2018-05-07 23:01	4678374	20097	53.306197	17.780179
2018-05-08 21:01	4678374	20097	54.889086	15.767866
2018-05-08 23:01	4678374	20097	55.910476	14.406811
2018-05-09 21:01	4678374	20097	57.328508	14.66568
2018-08-17 21:00	4639093	20097	57.510749	16.616101
2018-08-20 21:00	4639093	20097	56.869283	17.001373
2018-08-23 21:00	4639093	20097	54.334719	18.372957
2018-10-02 23:00	4639093	20097	36.594336	29.259292
2018-10-03 21:00	4639093	20097	34.304292	30.456203
2018-10-03 23:00	4639093	20097	33.300858	30.802062
2018-10-04 21:00	4639093	20097	28.365883	30.983248
2019-05-05 23:00	4639093	20097	36.13416	3.987407
2019-05-06 21:00	4639093	20097	37.102261	5.189878
2019-05-06 23:00	4639093	20097	37.784342	5.12939
2019-05-07 21:00	4639093	20097	43.521318	10.1793
2019-05-07 23:00	4639093	20097	43.610775	10.755076
2019-05-23 23:00	4639093	20097	54.128898	15.70246
2019-05-24 21:00	4639093	20097	54.422222	15.759921
2019-05-24 23:00	4639093	20097	55.020786	16.110479
2019-05-25 21:00	4639093	20097	56.425187	16.397662
2019-05-25 23:00	4639093	20097	56.974721	16.410938
2019-05-26 21:00	4639093	20097	57.493428	16.606781
2019-08-27 21:00	4639093	20097	57.502067	16.630419
2019-08-30 21:00	4639093	20097	53.378666	19.003823
2019-09-04 23:00	4639093	20097	38.210208	23.458756
2019-09-05 21:00	4639093	20097	36.021181	24.31509
2019-09-05 23:00	4639093	20097	35.110675	24.676291
2019-09-06 21:00	4639093	20097	33.685422	25.302019
2019-09-06 23:00	4639093	20097	32.903419	25.871294
2019-09-07 21:00	4639093	20097	29.229966	27.804708
2017-08-12 21:00	4430697	20098	57.469394	16.609385
2017-08-15 21:00	4430697	20098	52.354907	21.003614
2017-09-04 23:00	4430697	20098	37.520784	28.406227
2017-09-05 21:00	4430697	20098	34.464509	29.984413
2017-09-05 23:00	4430697	20098	33.250451	30.706284
2017-09-06 21:00	4430697	20098	29.379915	31.778668
2018-04-18 23:00	4430697	20098	30.645283	13.695203
2018-04-20 21:00	4430697	20098	36.401281	14.730619
2018-04-20 23:00	4430697	20098	36.894426	15.084723
2018-05-09 21:00	4430697	20098	54.530406	17.183194
2018-05-09 23:00	4430697	20098	55.600302	16.151759
2018-05-10 21:00	4430697	20098	57.08063	16.22688
2018-09-02 23:00	4678315	20098	57.515599	16.610046
2018-09-03 21:00	4678315	20098	57.223677	16.569363
2018-09-03 23:00	4678315	20098	56.718566	16.55806
2018-09-04 21:00	4678315	20098	56.031469	16.869829
2018-09-04 23:00	4678315	20098	55.280498	17.128124
2018-09-05 21:00	4678315	20098	53.511618	18.702703
2018-09-27 21:00	4678315	20098	38.721967	24.002989
2018-09-27 23:00	4678315	20098	37.380129	24.106318
2018-09-28 21:00	4678315	20098	35.651771	23.748301
NA	4678315	20098	35.650762	23.747335
2018-10-01 21:00	4678315	20098	34.491016	25.623678
2018-10-01 23:00	4678315	20098	33.911108	26.551738
2018-10-02 21:00	4678315	20098	29.116695	27.761906
2019-05-02 23:00	4678315	20098	27.682051	10.43613
2019-05-03 23:00	4678315	20098	34.147	13.131729
2019-05-04 21:00	4678315	20098	36.87905	14.875776
2019-05-29 23:00	4678315	20098	53.870877	17.462429
2019-05-30 21:00	4678315	20098	54.845649	17.224163
2019-05-30 23:00	4678315	20098	55.540368	17.256171
2019-05-31 21:00	4678315	20098	56.478039	16.427043
2019-05-31 23:00	4678315	20098	56.936856	16.433312
2019-06-01 21:00	4678315	20098	57.520233	16.607427
2017-08-19 21:00	4678377	20103	57.496802	16.631719
2017-08-22 21:00	4678377	20103	56.923412	16.655863
2017-08-25 21:00	4678377	20103	49.070018	20.28209
2017-09-20 23:00	4678377	20103	39.346045	23.208323
2017-09-21 23:00	4678377	20103	36.467153	25.100804
2017-09-22 21:00	4678377	20103	33.107739	27.217994
2017-09-23 21:00	4678377	20103	26.433152	28.886234
2018-04-23 23:00	4678377	20103	34.281386	2.079488
2018-04-25 21:00	4678377	20103	40.161361	-0.153138
2018-05-17 23:00	4678377	20103	54.060497	15.837477
2018-05-18 21:00	4678377	20103	54.228106	15.606404
2018-05-18 23:00	4678377	20103	54.84555	14.314221
2018-05-19 21:00	4678377	20103	56.006325	13.563994
2017-08-10 20:59	4678381	20104	57.493638	16.623363
2017-08-16 20:59	4678381	20104	55.835309	16.587591
2017-08-19 20:59	4678381	20104	52.412264	17.599944
2017-10-01 22:58	4678381	20104	41.629039	21.00017
2017-10-03 20:58	4678381	20104	38.800534	24.633602
2017-10-04 20:58	4678381	20104	33.878616	27.014772
2017-10-04 22:58	4678381	20104	32.642414	27.348081
2017-10-05 20:58	4678381	20104	26.944238	28.176358
2018-04-23 20:53	4678381	20104	36.334725	10.234384
2018-04-23 22:53	4678381	20104	37.295549	10.385561
2018-04-24 20:53	4678381	20104	43.068527	10.340999
2018-04-24 22:53	4678381	20104	43.942779	10.428668
2018-05-05 22:53	4678381	20104	52.958759	16.028669
2018-05-06 22:53	4678381	20104	54.798629	15.115983
2018-05-07 20:53	4678381	20104	55.61774	14.762681
2018-05-07 22:53	4678381	20104	56.34634	14.585614
2020-08-27 20:58	4688481	20523	57.37734	16.551779
2020-08-30 20:58	4688481	20523	56.208548	16.633046
2020-09-01 20:58	4688481	20523	51.997368	15.716348
2020-09-19 22:58	4688481	20523	38.702265	23.013644
2020-09-20 20:58	4688481	20523	36.694453	23.955501
2020-09-20 22:58	4688481	20523	35.750921	24.403753
2020-09-21 20:58	4688481	20523	33.556871	26.319473
2020-09-21 22:58	4688481	20523	32.859411	26.73375
2020-09-22 20:58	4688481	20523	29.395236	27.658535
2018-08-11 20:59	4678384	20530	57.486211	16.547389
2018-08-14 20:59	4678384	20530	56.71071	16.671404
2018-08-17 20:58	4678384	20530	54.28017	18.287731
2018-09-11 22:58	4678384	20530	38.454966	23.861175
2018-09-12 20:58	4678384	20530	35.72159	23.635194
2018-09-13 20:58	4678384	20530	33.440519	24.844386
2018-09-13 22:58	4678384	20530	32.476803	25.350582
2018-09-14 20:58	4678384	20530	28.704038	25.886184
2019-04-23 22:51	4678384	20530	30.632807	17.715256
2019-04-24 20:51	4678384	20530	39.839932	20.685281
2019-05-18 22:51	4678384	20530	53.847434	18.511379
2019-05-19 20:50	4678384	20530	54.841925	17.21216
2019-05-19 22:50	4678384	20530	55.602158	15.467772
2019-05-20 20:50	4678384	20530	56.315891	13.910141
2018-08-11 23:00	4678377	20533	57.495387	16.643221
2018-08-12 21:00	4678377	20533	57.052902	17.105617
2018-08-12 23:00	4678377	20533	56.207823	18.076534
2018-08-13 21:00	4678377	20533	54.346907	19.216637
2018-09-08 21:00	4678377	20533	38.752938	22.882039
2018-09-08 23:00	4678377	20533	37.987194	23.074253
2018-09-09 21:00	4678377	20533	35.993281	23.548135
2018-09-09 23:00	4678377	20533	34.879933	24.232076
2018-09-10 21:00	4678377	20533	29.051869	27.4606
2019-05-13 23:02	4678377	20533	36.265093	2.480346
2019-05-15 21:02	4678377	20533	39.947629	3.983556
2019-05-15 23:02	4678377	20533	39.948241	3.983896
2019-05-16 21:02	4678377	20533	40.504475	3.974376
2019-05-16 23:02	4678377	20533	41.690146	4.144623
2019-05-17 21:02	4678377	20533	43.619563	4.869951
2019-05-17 23:02	4678377	20533	43.618988	4.864644
2019-06-01 21:02	4678377	20533	52.525327	15.175946
2019-06-04 21:02	4678377	20533	56.876573	16.674114
2019-06-07 21:02	4678377	20533	57.498709	16.628357
2018-08-04 23:00	4430697	20534	57.469752	16.613749
2018-08-05 21:00	4430697	20534	57.249518	16.961897
2018-08-05 23:00	4430697	20534	56.254702	18.261634
2018-08-06 21:00	4430697	20534	54.319902	21.096676
2018-08-29 22:59	4430697	20534	42.075894	23.68506
2018-08-30 20:59	4430697	20534	39.936971	24.721078
2018-08-30 22:59	4430697	20534	38.842379	24.75428
2018-08-31 22:59	4430697	20534	34.701727	26.87109
2018-09-01 20:59	4430697	20534	29.888531	28.430876
2019-05-03 20:57	4430697	20534	35.633545	10.647979
2019-05-04 20:57	4430697	20534	41.185561	14.231463
2019-06-01 20:57	4430697	20534	52.882741	17.890351
2019-06-04 20:57	4430697	20534	57.2727	16.932652
2019-06-07 20:57	4430697	20534	57.46899	16.608762
2019-08-13 23:00	4678371	20534	56.079467	15.861826
2019-08-14 21:00	4678371	20534	55.714574	16.076886
2019-08-14 23:00	4678371	20534	55.046306	16.696277
2019-08-15 21:00	4678371	20534	54.319706	16.160906
2019-08-15 23:00	4678371	20534	54.192983	15.987611
2019-09-20 22:59	4678371	20534	37.335889	23.28921
2019-09-21 20:59	4678371	20534	34.651114	23.824952
2019-09-21 22:59	4678371	20534	34.232249	24.620591
2019-09-22 20:59	4678371	20534	30.366471	29.66238
2019-09-22 22:59	4678371	20534	29.521027	30.132717
2020-04-02 22:57	4678371	20534	31.890845	23.623052
2020-04-03 20:57	4678371	20534	35.121282	23.31213
2020-04-03 22:57	4678371	20534	36.941226	23.818411
2020-04-04 20:57	4678371	20534	37.966541	24.744834
2020-04-11 20:57	4678371	20534	38.320657	23.185063
2020-05-20 22:57	4678371	20534	54.08766	17.298211
2020-05-21 20:57	4678371	20534	54.481309	17.118297
2020-05-21 22:57	4678371	20534	55.113837	17.055268
2020-05-22 20:57	4678371	20534	56.361556	16.025719
2020-08-01 21:00	4729284	20534	57.510018	16.623235
2020-08-04 21:00	4729284	20534	56.404657	17.279988
2020-08-07 21:00	4729284	20534	54.268198	20.046868
2020-09-22 22:59	4729284	20534	38.279033	22.902973
2020-09-23 20:59	4729284	20534	36.680585	24.991962
2020-09-23 22:59	4729284	20534	35.716499	25.709622
2020-09-24 22:59	4729284	20534	32.700159	28.7157
2020-09-25 20:59	4729284	20534	28.400106	28.999697
2021-04-09 20:57	4729284	20534	29.933248	17.620579
2021-04-10 20:57	4729284	20534	32.925217	15.546541
2021-04-10 22:57	4729284	20534	33.743952	15.826834
2021-04-11 20:57	4729284	20534	41.103167	18.600928
2021-04-11 22:57	4729284	20534	41.942766	18.867855
2021-04-12 20:57	4729284	20534	43.455552	20.176076
2021-05-21 22:56	4729284	20534	54.676859	17.181155
2021-05-22 20:56	4729284	20534	54.958668	16.880207
2021-05-22 22:56	4729284	20534	55.794889	16.530489
2021-05-23 20:56	4729284	20534	56.892471	16.337954
2019-08-27 21:00	4688397	21548	57.334251	16.378597
2019-08-28 23:00	4688397	21548	56.372578	15.793019
2019-08-29 21:00	4688397	21548	55.547237	17.346172
2019-08-29 23:00	4688397	21548	54.579615	18.667381
2019-08-30 21:00	4688397	21548	51.920608	18.853897
2019-09-25 23:00	4688397	21548	40.379782	23.523949
2019-09-26 21:00	4688397	21548	39.389943	25.022879
2019-09-26 23:00	4688397	21548	38.432421	26.087997
2019-09-27 21:00	4688397	21548	36.930449	27.152206
2019-09-27 23:00	4688397	21548	36.931128	27.152887
2019-09-28 21:00	4688397	21548	36.071154	27.296514
2019-09-28 23:00	4688397	21548	34.809887	27.902741
2019-09-29 21:00	4688397	21548	28.407151	28.973808
2020-08-28 23:01	4639093	55886	57.509624	16.617262
2020-08-29 21:01	4639093	55886	56.919292	17.167731
2020-08-29 23:01	4639093	55886	56.284897	18.147192
2020-08-30 21:01	4639093	55886	54.921293	20.024991
2020-08-30 23:01	4639093	55886	54.920794	20.025403
2020-09-12 21:01	4639093	55886	41.00782	25.382071
2020-09-12 23:01	4639093	55886	40.12333	25.512634
2020-09-13 21:01	4639093	55886	35.013507	25.838321
2020-09-13 23:01	4639093	55886	34.075877	26.101832
2020-09-14 21:02	4639093	55886	28.464979	28.777953
2020-09-14 23:02	4639093	55886	27.308914	28.628264
2020-09-09 23:01	4688397	55889	57.521583	16.624486
2020-09-10 21:01	4688397	55889	56.52964	17.330964
2020-09-10 23:01	4688397	55889	55.674231	18.231211
2020-09-11 21:01	4688397	55889	53.570711	20.911828
2020-09-29 23:01	4688397	55889	42.541353	21.717751
2020-09-30 21:02	4688397	55889	39.100648	24.141778
2020-09-30 21:02	4688397	55889	39.100648	24.141778
2020-10-01 21:02	4688397	55889	36.685667	25.351134
2020-10-01 23:02	4688397	55889	36.685483	25.35062
2020-10-02 21:02	4688397	55889	36.685268	25.353314
2020-10-02 23:02	4688397	55889	36.684957	25.35144
2020-10-03 21:02	4688397	55889	34.926209	26.185758
2020-10-03 23:02	4688397	55889	33.409049	26.948111
2020-10-04 21:02	4688397	55889	27.806576	28.057857
2021-05-08 23:06	4688397	55889	32.830373	11.394794
2021-05-09 21:06	4688397	55889	34.587513	11.084801
2021-05-09 23:06	4688397	55889	35.52225	11.711338
2021-05-10 21:06	4688397	55889	43.301466	12.433132
2021-05-30 23:07	4688397	55889	53.893048	15.251917
2021-05-31 21:07	4688397	55889	54.458393	15.301404
2021-05-31 23:07	4688397	55889	55.006879	15.069109
2021-06-01 21:07	4688397	55889	55.388981	14.73623
2021-06-07 21:07	4688397	55889	57.514101	16.643601
2020-08-26 23:00	4678395	55898	57.509855	16.629098
2020-08-27 21:00	4678395	55898	57.029425	16.637887
2020-08-27 23:00	4678395	55898	56.162631	16.544699
2020-08-28 21:00	4678395	55898	54.232616	15.914437
2020-09-15 21:00	4678395	55898	40.236357	23.844378
2020-09-15 23:00	4678395	55898	40.094047	24.279046
2020-09-16 21:00	4678395	55898	37.737883	25.245017
2020-09-16 23:00	4678395	55898	36.450141	25.800796
2020-09-17 21:00	4678395	55898	33.752085	27.912129
2020-09-17 23:00	4678395	55898	32.906228	28.337361
2020-09-18 21:00	4678395	55898	28.441108	27.938709
2021-04-28 21:02	4678395	55898	37.174271	10.200125
2021-04-28 23:02	4678395	55898	38.243579	11.200362
2021-04-29 21:02	4678395	55898	41.528336	15.216026
2021-04-29 23:02	4678395	55898	42.71072	16.746853
2021-04-30 21:02	4678395	55898	44.97445	18.177042
2021-05-12 23:02	4678395	55898	52.834416	17.370196
2021-05-13 21:02	4678395	55898	54.925368	16.002134
2021-05-13 23:02	4678395	55898	55.66398	15.019478
2021-05-14 21:02	4678395	55898	56.273597	14.888402
2020-08-26 23:01	4688322	55914	57.454046	16.632607
2020-08-27 21:01	4688322	55914	57.157514	16.988469
2020-08-27 23:01	4688322	55914	56.556997	17.373342
2020-08-28 21:01	4688322	55914	54.802059	20.386505
2020-09-18 23:01	4688322	55914	36.89692	29.043133
2020-09-19 21:01	4688322	55914	35.492484	30.182751
2020-09-19 23:01	4688322	55914	34.947498	30.853084
2020-09-20 21:01	4688322	55914	30.562713	32.383511
2021-04-12 23:05	4688322	55914	32.62661	22.604926
2021-04-13 21:05	4688322	55914	33.875124	22.906918
2021-04-13 23:05	4688322	55914	34.69468	23.745194
2021-04-14 21:05	4688322	55914	35.429187	24.109065
2021-04-14 23:05	4688322	55914	35.431924	24.119963
2021-04-15 21:05	4688322	55914	36.031717	24.122651
2021-04-15 23:05	4688322	55914	36.764675	24.137512
2021-04-16 21:05	4688322	55914	38.289847	24.248001
2021-05-09 21:06	4688322	55914	54.474558	20.696286
2021-05-09 23:06	4688322	55914	54.875612	20.345269
2021-05-10 21:06	4688322	55914	55.550593	19.476051
2021-05-10 23:06	4688322	55914	56.740443	18.06883
2021-05-11 21:06	4688322	55914	57.48781	16.635741
2020-08-21 23:00	4729362	55920	57.472582	16.577634
2020-08-22 21:00	4729362	55920	57.207391	17.354364
2020-08-22 23:00	4729362	55920	56.612424	19.453594
2020-08-23 21:00	4729362	55920	55.585849	21.940789
2020-09-10 21:00	4729362	55920	37.775153	21.610615
2020-09-10 23:00	4729362	55920	37.072537	22.105562
2020-09-11 21:00	4729362	55920	35.14105	22.605682
2020-09-11 23:00	4729362	55920	34.031087	22.984639
2020-09-12 21:00	4729362	55920	30.981227	23.775127
2020-08-11 23:00	4678371	55983	56.282023	15.825838
2020-08-12 21:00	4678371	55983	55.651491	15.015673
2020-08-12 23:00	4678371	55983	54.909535	15.396596
2020-08-13 21:00	4678371	55983	53.701706	14.117163
2020-09-15 23:01	4678371	55983	37.897829	22.013488
2020-09-16 23:01	4678371	55983	36.265277	22.986975
2020-09-17 21:01	4678371	55983	36.052795	24.730317
2020-09-17 23:01	4678371	55983	35.658685	25.298595
2020-09-18 21:01	4678371	55983	34.278804	26.702867
2020-09-18 23:01	4678371	55983	33.726892	27.583596
2020-09-19 21:01	4678371	55983	29.362705	29.750961
2021-04-04 23:02	4678371	55983	26.123985	14.884032
2021-04-06 21:02	4678371	55983	37.305686	24.151221
2021-04-08 21:02	4678371	55983	38.612073	23.079103
2021-05-10 23:03	4678371	55983	53.5577	16.004544
2021-05-11 21:03	4678371	55983	54.778144	15.108431
2021-05-11 23:03	4678371	55983	56.18159	14.058156
2021-08-16 23:02	4729321	56910	56.232881	15.559579
2021-08-17 21:02	4729321	56910	55.770732	16.010442
2021-08-17 23:02	4729321	56910	55.139223	17.390123
2021-08-18 21:02	4729321	56910	54.873571	20.022864
2021-09-23 21:02	4729321	56910	37.525722	23.305
2021-09-23 23:02	4729321	56910	36.466751	23.381619
2021-09-24 21:02	4729321	56910	30.862706	26.405598
2021-08-12 21:00	4688397	57009	56.414368	15.858194
2021-08-12 23:00	4688397	57009	55.856537	16.650279
2021-08-13 21:00	4688397	57009	54.576859	17.446224
2021-09-13 23:00	4688397	57009	39.719201	21.554004
2021-09-14 21:00	4688397	57009	36.062983	23.261755
2021-09-14 23:00	4688397	57009	34.883083	23.907936
2021-09-15 21:00	4688397	57009	32.518045	25.574456
2021-09-15 23:00	4688397	57009	31.412177	26.14991
2022-05-03 23:03	4688397	57009	37.098939	9.010567
2022-05-04 21:03	4688397	57009	42.483189	10.945042
2022-05-04 23:03	4688397	57009	43.083115	11.264278
2022-05-17 23:03	4688397	57009	53.210346	13.669308
2022-05-18 21:03	4688397	57009	54.807577	13.389136
2022-05-18 23:03	4688397	57009	56.129838	14.120035
2021-08-05 21:01	4678371	56843	56.377628	15.792672
2021-08-05 23:01	4678371	56843	55.634304	15.139947
2021-08-06 21:01	4678371	56843	54.701029	14.601418
2021-08-06 23:01	4678371	56843	54.198916	14.170337
2021-08-07 21:01	4678371	56843	53.620993	13.63725
2021-09-03 23:02	4678371	56843	39.154775	22.517694
2021-09-04 21:02	4678371	56843	36.798143	24.843929
2021-09-04 23:02	4678371	56843	35.787398	25.989233
2021-09-05 23:02	4678371	56843	32.487989	30.019793
2021-09-06 21:02	4678371	56843	28.23792	30.855158
2022-04-19 23:06	4678371	56843	32.420099	12.857664
2022-04-20 21:06	4678371	56843	34.740606	12.816674
2022-04-20 23:06	4678371	56843	36.64642	12.54517
2022-04-21 21:06	4678371	56843	42.579624	12.138095
2022-05-15 23:07	4678371	56843	53.995008	15.076705
2022-05-16 21:07	4678371	56843	54.269238	14.5371
2022-05-16 23:07	4678371	56843	55.021307	13.531545
2022-05-17 21:07	4678371	56843	56.057338	13.459369
2021-09-06 23:01	4729295	56994	56.632496	16.224721
2021-09-07 21:01	4729295	56994	56.163749	17.114376
2021-09-07 23:01	4729295	56994	55.424451	18.367987
2021-09-08 21:01	4729295	56994	53.71443	21.111793
2021-10-01 23:01	4729295	56994	38.860349	23.07962
2021-10-02 21:01	4729295	56994	36.789086	23.487332
2021-10-02 23:01	4729295	56994	35.573036	23.449376
2021-10-03 21:01	4729295	56994	33.055167	24.702642
2021-10-03 23:01	4729295	56994	32.311664	24.900713
2021-10-04 21:01	4729295	56994	29.078056	26.07186
2022-04-05 23:03	4729295	56994	28.396191	13.095036
2022-04-07 21:03	4729295	56994	36.922171	22.258085
2022-05-10 23:04	4729295	56994	54.688445	18.471836
2022-05-11 21:04	4729295	56994	55.087108	18.207868
2022-05-11 23:04	4729295	56994	55.479892	17.895672
2022-05-12 21:04	4729295	56994	57.191901	16.966474
2022-05-12 23:04	4729295	56994	57.202541	16.931138
2022-05-13 21:04	4729295	56994	57.46938	16.656402
2021-08-16 23:02	4729321	56910	56.232881	15.559579
2021-08-17 21:02	4729321	56910	55.770732	16.010442
2021-08-17 23:02	4729321	56910	55.139223	17.390123
2021-08-18 21:02	4729321	56910	54.873571	20.022864
2021-09-23 21:02	4729321	56910	37.525722	23.305
2021-09-23 23:02	4729321	56910	36.466751	23.381619
2021-09-24 21:02	4729321	56910	30.862706	26.405598
2021-08-12 21:00	4688397	57009	56.414368	15.858194
2021-08-12 23:00	4688397	57009	55.856537	16.650279
2021-08-13 21:00	4688397	57009	54.576859	17.446224
2021-09-13 23:00	4688397	57009	39.719201	21.554004
2021-09-14 21:00	4688397	57009	36.062983	23.261755
2021-09-14 23:00	4688397	57009	34.883083	23.907936
2021-09-15 21:00	4688397	57009	32.518045	25.574456
2021-09-15 23:00	4688397	57009	31.412177	26.14991
2022-05-03 23:03	4688397	57009	37.098939	9.010567
2022-05-04 21:03	4688397	57009	42.483189	10.945042
2022-05-04 23:03	4688397	57009	43.083115	11.264278
2022-05-17 23:03	4688397	57009	53.210346	13.669308
2022-05-18 21:03	4688397	57009	54.807577	13.389136
2022-05-18 23:03	4688397	57009	56.129838	14.120035
2021-08-05 21:01	4678371	56843	56.377628	15.792672
2021-08-05 23:01	4678371	56843	55.634304	15.139947
2021-08-06 21:01	4678371	56843	54.701029	14.601418
2021-08-06 23:01	4678371	56843	54.198916	14.170337
2021-08-07 21:01	4678371	56843	53.620993	13.63725
2021-09-03 23:02	4678371	56843	39.154775	22.517694
2021-09-04 21:02	4678371	56843	36.798143	24.843929
2021-09-04 23:02	4678371	56843	35.787398	25.989233
2021-09-05 23:02	4678371	56843	32.487989	30.019793
2021-09-06 21:02	4678371	56843	28.23792	30.855158
2022-04-19 23:06	4678371	56843	32.420099	12.857664
2022-04-20 21:06	4678371	56843	34.740606	12.816674
2022-04-20 23:06	4678371	56843	36.64642	12.54517
2022-04-21 21:06	4678371	56843	42.579624	12.138095
2022-05-15 23:07	4678371	56843	53.995008	15.076705
2022-05-16 21:07	4678371	56843	54.269238	14.5371
2022-05-16 23:07	4678371	56843	55.021307	13.531545
2022-05-17 21:07	4678371	56843	56.057338	13.459369
2021-09-06 23:01	4729295	56994	56.632496	16.224721
2021-09-07 21:01	4729295	56994	56.163749	17.114376
2021-09-07 23:01	4729295	56994	55.424451	18.367987
2021-09-08 21:01	4729295	56994	53.71443	21.111793
2021-10-01 23:01	4729295	56994	38.860349	23.07962
2021-10-02 21:01	4729295	56994	36.789086	23.487332
2021-10-02 23:01	4729295	56994	35.573036	23.449376
2021-10-03 21:01	4729295	56994	33.055167	24.702642
2021-10-03 23:01	4729295	56994	32.311664	24.900713
2021-10-04 21:01	4729295	56994	29.078056	26.07186
2022-04-05 23:03	4729295	56994	28.396191	13.095036
2022-04-07 21:03	4729295	56994	36.922171	22.258085
2022-05-10 23:04	4729295	56994	54.688445	18.471836
2022-05-11 21:04	4729295	56994	55.087108	18.207868
2022-05-11 23:04	4729295	56994	55.479892	17.895672
2022-05-12 21:04	4729295	56994	57.191901	16.966474
2022-05-12 23:04	4729295	56994	57.202541	16.931138
2022-05-13 21:04	4729295	56994	57.46938	16.656402
